# Supplementary material for: Crystal structure of 3-bromo­acetyl-6-chloro-2H-1-benzo­pyran-2-one
Source: Acta Crystallogr E Crystallogr Commun. 2015 Jul 31;71(Pt 8):o615–6. doi: 10.1107/S2056989015012955 (PMC4571426; doi:10.1107/S2056989015012955)
Supplement: Supplementary file 1 [file e-71-0o615-sup1.cif]

##############################################################################
#                                                                            #
# This CIF contains the data in a paper accepted for publication in          #
# Acta Crystallographica Section E. It conforms to the requirements of       #
# Notes for Authors for Acta Crystallographica Section E, and has been       #
# peer reviewed under the auspices of the IUCr Commission on Journals.       #
#                                                                            #
# Full details of the Crystallographic Information File format               #
# are given in the paper "The Crystallographic Information File (CIF):       #
# a New Standard Archive File for Crystallography" by S. R. Hall, F. H.      #
# Allen and I. D. Brown [Acta Cryst. (1991), A47, 655-685].                  #
#                                                                            #
# The current version of the core CIF dictionary is obtainable from          #
# ftp://ftp.iucr.org/pub/cif_core.dic.                                       #
#                                                                            #
# Software is freely available for graphical display of the structure(s)     #
# in this CIF. For information consult the CIF software page                 #
# http://www.iucr.org/resources/cif/software.                                #
#                                                                            #
# This file may be used for bona fide research purposes within the           #
# scientific community so long as proper attribution is given to the journal # 
# article from which it was obtained.                                        #
#                                                                            #
##############################################################################
data_global
_audit_creation_method     'PLATON <TABLE ACC> option'
_journal_date_recd_electronic     2015-06-17
_journal_date_accepted     2015-07-06
_journal_name_full     'Acta Crystallographica, Section E'
_journal_year     2015
_journal_volume     71
_journal_issue      8
_journal_page_first     o615
_journal_page_last     o616
_journal_paper_category     HO
_journal_paper_doi     10.1107/S2056989015012955
_journal_coeditor_code     LH5773
_publ_contact_author_name
;
Dr. Sudarshan Mahapatra
;
_publ_contact_author_address
;
Solid State and Structural Chemistry Unit
Indian Institute of Science
Bangalore 560 012
India
;
_publ_contact_author_email     sudiisc@gmail.com
_publ_contact_author_fax     '(91) 40 4434 6164'
_publ_contact_author_phone     '(91) 40 4434 6149'
_publ_section_title
;
Crystal structure of 3-bromoacetyl-6-chloro-2<i>H</i>-1-benzopyran-2-one
;
loop_
    _publ_author_name
    _publ_author_footnote
    _publ_author_address
    'Chennuru, Ramanaiah' .
;
Dr Reddys Laboratory
Innovation Plaza, IPDO,
Bachupally, Hyderabad 500 090
India
;
    'Maddimsetti, Balaji' .
;
Dr Reddys Laboratory
Innovation Plaza, IPDO,
Bachupally, Hyderabad 500 090
India
;
    'Gundlapalli, Suman' .
;
GITAM University
Department of Chemistry
College of Science
Vishakapatnam
Andhrapradesh
India
;
    'R. Ravi Chandra Babu' .
;
GITAM University
Department of Chemistry
College of Science
Vishakapatnam
Andhrapradesh
India
;
    'Mahapatra, Sudarshan' .
;
Dr Reddys Laboratory
Innovation Plaza, IPDO,
Bachupally, Hyderabad 500 090
India
;
_publ_section_synopsis     .
data_I
_database_code_depnum_ccdc_archive     'CCDC 739322'
_chemical_name_systematic
;
3-Bromoacetyl-6-chloro-2<i>H</i>-1-benzopyran-2-one
;
_chemical_name_common     '3-(bromoacetyl)-6-chloro-2H-chromen-2-one'
_chemical_formula_moiety     'C11 H6 Br Cl O3'
_chemical_formula_sum     'C11 H6 Br Cl O3'
_chemical_formula_structural     ?
_chemical_formula_iupac     'C11 H6 Br Cl O3'
_chemical_formula_weight     301.51
_chemical_melting_point     ?
_symmetry_cell_setting     monoclinic
_symmetry_space_group_name_H-M     'P 21/c'
_symmetry_space_group_name_Hall     '-P 2ybc'
loop_
    _symmetry_equiv_pos_site_id
    _symmetry_equiv_pos_as_xyz
    1 x,y,z
    2 -x,1/2+y,1/2-z
    3 -x,-y,-z
    4 x,1/2-y,1/2+z
_cell_length_a     12.5770(2)
_cell_length_b     5.79770(10)
_cell_length_c     14.8390(3)
_cell_angle_alpha     90
_cell_angle_beta     94.679(2)
_cell_angle_gamma     90
_cell_volume     1078.42(3)
_cell_formula_units_Z     4
_cell_measurement_reflns_used     2113
_cell_measurement_theta_min     3.1
_cell_measurement_theta_max     26.0
_cell_measurement_temperature     293(2)
_cell_special_details
;
;
_exptl_crystal_description     'needle'
_exptl_crystal_colour     'yellow'
_exptl_crystal_size_max     0.40
_exptl_crystal_size_mid     0.10
_exptl_crystal_size_min     0.09
_exptl_crystal_size_rad     ?
_exptl_crystal_density_diffrn     1.857
_exptl_crystal_density_meas     ?
_exptl_crystal_density_method     'Not Measured'
_exptl_crystal_F_000     592
_exptl_absorpt_coefficient_mu     4.045
_exptl_absorpt_correction_type     multi-scan
_exptl_absorpt_process_details
;
(SADABS; Sheldrick, 1996)
;
_exptl_absorpt_correction_T_min     0.2945
_exptl_absorpt_correction_T_max     0.7122
_exptl_special_details
;
;
_diffrn_ambient_temperature     293(2)
_diffrn_radiation_type     'MoK\a'
_diffrn_radiation_wavelength     0.71073
_diffrn_radiation_source     'fine-focus sealed tube'
_diffrn_radiation_monochromator     graphite
_diffrn_measurement_device_type     'Bruker SMART CCD area-detector'
_diffrn_measurement_method     '\f and \w scans'
_diffrn_detector_area_resol_mean     ?
_diffrn_reflns_number     20627
_diffrn_reflns_av_R_equivalents     0.0314
_diffrn_reflns_av_sigmaI/netI     0.0212
_diffrn_reflns_theta_min     3.08
_diffrn_reflns_theta_max     26.00
_diffrn_reflns_theta_full     25.00
_diffrn_measured_fraction_theta_max     0.999
_diffrn_measured_fraction_theta_full     0.999
_diffrn_reflns_limit_h_min     -15
_diffrn_reflns_limit_h_max     15
_diffrn_reflns_limit_k_min     -7
_diffrn_reflns_limit_k_max     7
_diffrn_reflns_limit_l_min     -18
_diffrn_reflns_limit_l_max     18
_diffrn_reflns_reduction_process     ?
_diffrn_standards_number     0
_diffrn_standards_interval_count     ?
_diffrn_standards_interval_time     ?
_diffrn_standards_decay_%     ?
_refine_special_details
;
Refinement of <i>F</i>^2^ against ALL reflections. The weighted <i>R</i>-factor
<i>wR</i> and goodness of fit <i>S</i> are based on <i>F</i>^2^, conventional
<i>R</i>-factors <i>R</i> are based on <i>F</i>, with <i>F</i> set to zero for
negative <i>F</i>^2^. The threshold expression of <i>F</i>^2^ >
\s(<i>F</i>^2^) is used only for calculating <i>R</i>-factors(gt) <i>etc</i>.
and is not relevant to the choice of reflections for refinement.
<i>R</i>-factors based on <i>F</i>^2^ are statistically about twice as large
as those based on <i>F</i>, and <i>R</i>- factors based on ALL data will be
even larger.
;
_reflns_number_total     2113
_reflns_number_gt     1532
_reflns_threshold_expression     I>2\s(I)
_refine_ls_structure_factor_coef     Fsqd
_refine_ls_matrix_type     full
_refine_ls_R_factor_all     0.0451
_refine_ls_R_factor_gt     0.0303
_refine_ls_wR_factor_gt     0.0734
_refine_ls_wR_factor_ref     0.0762
_refine_ls_goodness_of_fit_ref     0.954
_refine_ls_restrained_S_all     0.954
_refine_ls_number_reflns     2113
_refine_ls_number_parameters     145
_refine_ls_number_restraints     0
_refine_ls_hydrogen_treatment     constr
_refine_ls_weighting_scheme     calc
_refine_ls_weighting_details
         'calc w=1/[\s^2^(Fo^2^)+(0.0424P)^2^+0.3438P] where P=(Fo^2^+2Fc^2^)/3'
_atom_sites_solution_hydrogens     geom
_atom_sites_solution_primary     direct
_atom_sites_solution_secondary     difmap
_refine_ls_shift/su_max     0.001
_refine_ls_shift/su_mean     0.000
_refine_diff_density_max     0.433
_refine_diff_density_min     -0.597
_refine_ls_extinction_method     none
_refine_ls_extinction_coef     ?
loop_
    _atom_type_symbol
    _atom_type_description
    _atom_type_scat_dispersion_real
    _atom_type_scat_dispersion_imag
    _atom_type_scat_source
    O O 0.0106 0.0060 'International Tables Vol C Tables 4.2.6.8 and 6.1.1.4'
    Cl Cl 0.1484 0.1585 'International Tables Vol C Tables 4.2.6.8 and 6.1.1.4'
    Br Br -0.2901 2.4595 'International Tables Vol C Tables 4.2.6.8 and 6.1.1.4'
    H H 0.0000 0.0000 'International Tables Vol C Tables 4.2.6.8 and 6.1.1.4'
    C C 0.0033 0.0016 'International Tables Vol C Tables 4.2.6.8 and 6.1.1.4'
_computing_data_collection
;
SMART (Bruker, 1998)
;
_computing_cell_refinement
;
SAINT (Bruker, 1998)
;
_computing_data_reduction
;
SAINT (Bruker, 1998)
;
_computing_structure_solution
;
SHELXS97 (Sheldrick, 2008)
;
_computing_structure_refinement
;
SHELXL97 (Sheldrick, 2008)
;
_computing_molecular_graphics
;
ORTEP-3 for Window (Farrugia, 2012)
;
_computing_publication_material
;
PLATON (Spek, 2009)
;
loop_
    _atom_site_type_symbol
    _atom_site_label
    _atom_site_fract_x
    _atom_site_fract_y
    _atom_site_fract_z
    _atom_site_U_iso_or_equiv
    _atom_site_thermal_displace_type
    _atom_site_calc_flag
    _atom_site_refinement_flags
    _atom_site_occupancy
    Br Br1 0.82908(2) 0.43513(6) 0.08551(2) 0.07240(10)
                                                      Uani . . 1.000
    Cl Cl1 0.03785(6) -0.08546(14) 0.11305(5) 0.0667(3) Uani . . 1.000
    O O1 0.36571(16) 0.6170(3) 0.19323(11) 0.0522(6) Uani . . 1.000
    O O2 0.52243(17) 0.7733(3) 0.18198(12) 0.0592(7) Uani . . 1.000
    O O3 0.62089(15) 0.2132(3) 0.03489(14) 0.0665(7) Uani . . 1.000
    C C1 0.4668(2) 0.6090(4) 0.16473(15) 0.0450(9) Uani . . 1.000
    C C2 0.4945(2) 0.4025(4) 0.11494(14) 0.0380(8) Uani . . 1.000
    C C3 0.4205(2) 0.2395(4) 0.09438(15) 0.0396(8) Uani . . 1.000
    C C4 0.3152(2) 0.2556(4) 0.12289(15) 0.0403(8) Uani . . 1.000
    C C5 0.2359(2) 0.0892(4) 0.10347(16) 0.0453(8) Uani . . 1.000
    C C6 0.1383(2) 0.1173(5) 0.13694(17) 0.0507(9) Uani . . 1.000
    C C7 0.1178(3) 0.3055(6) 0.19074(19) 0.0624(10) Uani . . 1.000
    C C8 0.1941(3) 0.4691(6) 0.21009(19) 0.0616(11) Uani . . 1.000
    C C9 0.2920(2) 0.4454(4) 0.17544(16) 0.0476(8) Uani . . 1.000
    C C10 0.6045(2) 0.3676(4) 0.08674(15) 0.0422(8) Uani . . 1.000
    C C11 0.6926(2) 0.5239(5) 0.12365(18) 0.0546(9) Uani . . 1.000
    H H3 0.43848 0.11242 0.06054 0.0475 Uiso . . 1.000
    H H5 0.24924 -0.03874 0.06832 0.0543 Uiso . . 1.000
    H H7 0.05146 0.32003 0.21373 0.0747 Uiso . . 1.000
    H H8 0.18033 0.59506 0.24616 0.0741 Uiso . . 1.000
    H H11A 0.67683 0.68051 0.10379 0.0655 Uiso . . 1.000
    H H11B 0.69582 0.52191 0.18918 0.0655 Uiso . . 1.000
loop_
    _atom_site_aniso_label
    _atom_site_aniso_U_11
    _atom_site_aniso_U_22
    _atom_site_aniso_U_33
    _atom_site_aniso_U_12
    _atom_site_aniso_U_13
    _atom_site_aniso_U_23
    Br1 0.0534(2) 0.0854(3) 0.0780(2) -0.0081(2) 0.0030(2) -0.0066(2)
    Cl1 0.0485(4) 0.0861(6) 0.0667(4) 0.0015(4) 0.0129(3) 0.0141(4)
    O1 0.0676(13) 0.0426(10) 0.0454(10) 0.0208(9) -0.0008(9) -0.0103(8)
    O2 0.0855(15) 0.0367(10) 0.0539(11) 0.0024(10) -0.0027(10) -0.0138(9)
    O3 0.0569(12) 0.0673(13) 0.0782(13) -0.0123(10) 0.0231(10) -0.0361(12)
    C1 0.0644(18) 0.0372(15) 0.0318(12) 0.0127(13) -0.0050(12) 0.0010(11)
    C2 0.0543(15) 0.0308(13) 0.0285(11) 0.0060(11) 0.0008(10) -0.0006(10)
    C3 0.0543(15) 0.0338(13) 0.0313(12) 0.0110(12) 0.0075(11) -0.0007(10)
    C4 0.0516(15) 0.0379(14) 0.0315(12) 0.0154(12) 0.0049(10) 0.0030(10)
    C5 0.0509(15) 0.0454(15) 0.0405(13) 0.0126(13) 0.0096(11) 0.0052(11)
    C6 0.0472(16) 0.0639(18) 0.0411(14) 0.0130(13) 0.0050(12) 0.0120(13)
    C7 0.0523(18) 0.083(2) 0.0535(16) 0.0289(17) 0.0142(14) 0.0042(16)
    C8 0.065(2) 0.069(2) 0.0515(16) 0.0325(17) 0.0086(14) -0.0107(14)
    C9 0.0573(16) 0.0468(15) 0.0383(12) 0.0195(14) 0.0013(11) 0.0005(12)
    C10 0.0558(16) 0.0361(13) 0.0348(12) -0.0014(11) 0.0036(11) -0.0017(11)
    C11 0.0595(18) 0.0532(16) 0.0497(15) -0.0032(13) -0.0034(13) -0.0071(13)
_geom_special_details
;
Bond distances, angles <i>etc</i>. have been calculated using the rounded
fractional coordinates. All su's are estimated from the variances of the
(full) variance-covariance matrix. The cell e.s.d.'s are taken into account in
the estimation of distances, angles and torsion angles
;
loop_
    _geom_bond_atom_site_label_1
    _geom_bond_atom_site_label_2
    _geom_bond_site_symmetry_1
    _geom_bond_site_symmetry_2
    _geom_bond_distance
    _geom_bond_publ_flag
    Br1 C11 . . 1.921(3) ?
    Cl1 C6 . . 1.741(3) ?
    O1 C1 . . 1.373(3) ?
    O1 C9 . . 1.371(3) ?
    O2 C1 . . 1.197(3) ?
    O3 C10 . . 1.209(3) ?
    C1 C2 . . 1.464(3) no
    C2 C3 . . 1.344(3) no
    C2 C10 . . 1.492(4) no
    C3 C4 . . 1.426(4) no
    C4 C5 . . 1.401(3) no
    C4 C9 . . 1.393(3) no
    C5 C6 . . 1.371(4) no
    C6 C7 . . 1.389(4) no
    C7 C8 . . 1.363(5) no
    C8 C9 . . 1.379(4) no
    C10 C11 . . 1.500(4) no
    C3 H3 . . 0.9300 no
    C5 H5 . . 0.9300 no
    C7 H7 . . 0.9300 no
    C8 H8 . . 0.9300 no
    C11 H11A . . 0.9700 no
    C11 H11B . . 0.9700 no
loop_
    _geom_contact_atom_site_label_1
    _geom_contact_atom_site_label_2
    _geom_contact_distance
    _geom_contact_site_symmetry_1
    _geom_contact_site_symmetry_2
    _geom_contact_publ_flag
    Br1 O3 2.9589(19) . . no
    Br1 H8 3.1900 . 2_645 no
    Cl1 C8 3.485(4) . 1_545 no
    Cl1 Cl1 3.5530(11) . 3_555 no
    Cl1 H7 2.9400 . 2_545 no
    O1 C5 3.403(3) . 1_565 no
    O1 O2 2.992(3) . 2_645 no
    O2 C3 3.220(3) . 1_565 no
    O2 C11 2.779(3) . . no
    O2 C4 3.406(3) . 2_655 no
    O2 C9 3.180(3) . 2_655 no
    O2 C2 3.129(3) . 2_655 no
    O2 O1 2.992(3) . 2_655 no
    O2 C1 2.988(3) . 2_655 no
    O2 C3 3.343(3) . 2_655 no
    O3 Br1 2.9589(19) . . no
    O3 C5 3.337(3) . 3_655 no
    O3 C1 3.244(3) . 3_665 no
    O3 C2 3.389(3) . 3_665 no
    O3 C3 3.268(3) . 3_655 no
    O2 H11A 2.4000 . . no
    O2 H11B 2.6200 . . no
    O2 H3 2.8100 . 1_565 no
    O3 H3 2.4300 . . no
    O3 H3 2.4400 . 3_655 no
    O3 H5 2.5400 . 3_655 no
    C1 O3 3.244(3) . 3_665 no
    C1 O2 2.988(3) . 2_645 no
    C2 O2 3.129(3) . 2_645 no
    C2 C10 3.417(3) . 3_665 no
    C2 O3 3.389(3) . 3_665 no
    C3 O2 3.343(3) . 2_645 no
    C3 O2 3.220(3) . 1_545 no
    C3 C10 3.518(3) . 3_665 no
    C3 O3 3.268(3) . 3_655 no
    C4 O2 3.406(3) . 2_645 no
    C5 O3 3.337(3) . 3_655 no
    C5 O1 3.403(3) . 1_545 no
    C8 Cl1 3.485(4) . 1_565 no
    C9 O2 3.180(3) . 2_645 no
    C10 C2 3.417(3) . 3_665 no
    C10 C3 3.518(3) . 3_665 no
    C11 O2 2.779(3) . . no
    C1 H11B 2.9200 . . no
    C1 H11A 2.8900 . . no
    H3 O2 2.8100 . 1_545 no
    H3 O3 2.4300 . . no
    H3 H5 2.5500 . . no
    H3 O3 2.4400 . 3_655 no
    H5 H3 2.5500 . . no
    H5 O3 2.5400 . 3_655 no
    H7 Cl1 2.9400 . 2_555 no
    H8 Br1 3.1900 . 2_655 no
    H11A O2 2.4000 . . no
    H11A C1 2.8900 . . no
    H11B O2 2.6200 . . no
    H11B C1 2.9200 . . no
loop_
    _geom_angle_atom_site_label_1
    _geom_angle_atom_site_label_2
    _geom_angle_atom_site_label_3
    _geom_angle_site_symmetry_1
    _geom_angle_site_symmetry_2
    _geom_angle_site_symmetry_3
    _geom_angle
    _geom_angle_publ_flag
    C1 O1 C9 . . . 123.02(19) ?
    O1 C1 O2 . . . 116.6(2) ?
    O1 C1 C2 . . . 116.6(2) ?
    O2 C1 C2 . . . 126.9(2) ?
    C1 C2 C3 . . . 120.1(2) no
    C1 C2 C10 . . . 121.1(2) no
    C3 C2 C10 . . . 118.8(2) no
    C2 C3 C4 . . . 122.0(2) no
    C3 C4 C5 . . . 123.8(2) no
    C3 C4 C9 . . . 117.4(2) no
    C5 C4 C9 . . . 118.8(2) no
    C4 C5 C6 . . . 119.2(2) no
    Cl1 C6 C5 . . . 120.2(2) ?
    Cl1 C6 C7 . . . 118.8(2) ?
    C5 C6 C7 . . . 121.0(3) no
    C6 C7 C8 . . . 120.5(3) no
    C7 C8 C9 . . . 119.1(3) no
    O1 C9 C4 . . . 120.8(2) ?
    O1 C9 C8 . . . 117.8(2) ?
    C4 C9 C8 . . . 121.4(2) no
    O3 C10 C2 . . . 119.3(2) ?
    O3 C10 C11 . . . 121.4(2) ?
    C2 C10 C11 . . . 119.4(2) no
    Br1 C11 C10 . . . 112.44(18) ?
    C2 C3 H3 . . . 119.00 no
    C4 C3 H3 . . . 119.00 no
    C4 C5 H5 . . . 120.00 no
    C6 C5 H5 . . . 120.00 no
    C6 C7 H7 . . . 120.00 no
    C8 C7 H7 . . . 120.00 no
    C7 C8 H8 . . . 120.00 no
    C9 C8 H8 . . . 120.00 no
    Br1 C11 H11A . . . 109.00 no
    Br1 C11 H11B . . . 109.00 no
    C10 C11 H11A . . . 109.00 no
    C10 C11 H11B . . . 109.00 no
    H11A C11 H11B . . . 108.00 no
loop_
    _geom_torsion_atom_site_label_1
    _geom_torsion_atom_site_label_2
    _geom_torsion_atom_site_label_3
    _geom_torsion_atom_site_label_4
    _geom_torsion_site_symmetry_1
    _geom_torsion_site_symmetry_2
    _geom_torsion_site_symmetry_3
    _geom_torsion_site_symmetry_4
    _geom_torsion
    _geom_torsion_publ_flag
    C9 O1 C1 O2 . . . . 177.6(2) no
    C9 O1 C1 C2 . . . . -1.3(3) no
    C1 O1 C9 C4 . . . . -3.0(3) no
    C1 O1 C9 C8 . . . . 177.9(2) no
    O1 C1 C2 C3 . . . . 4.1(3) no
    O1 C1 C2 C10 . . . . -175.44(19) no
    O2 C1 C2 C3 . . . . -174.6(2) no
    O2 C1 C2 C10 . . . . 5.9(4) no
    C1 C2 C3 C4 . . . . -2.7(3) no
    C10 C2 C3 C4 . . . . 176.9(2) no
    C1 C2 C10 O3 . . . . -169.4(2) no
    C1 C2 C10 C11 . . . . 10.9(3) no
    C3 C2 C10 O3 . . . . 11.0(3) no
    C3 C2 C10 C11 . . . . -168.7(2) no
    C2 C3 C4 C5 . . . . -179.6(2) no
    C2 C3 C4 C9 . . . . -1.6(3) no
    C3 C4 C5 C6 . . . . 177.6(2) no
    C9 C4 C5 C6 . . . . -0.3(3) no
    C3 C4 C9 O1 . . . . 4.5(3) no
    C3 C4 C9 C8 . . . . -176.5(2) no
    C5 C4 C9 O1 . . . . -177.5(2) no
    C5 C4 C9 C8 . . . . 1.6(4) no
    C4 C5 C6 Cl1 . . . . 179.43(19) no
    C4 C5 C6 C7 . . . . -1.1(4) no
    Cl1 C6 C7 C8 . . . . -179.3(2) no
    C5 C6 C7 C8 . . . . 1.2(4) no
    C6 C7 C8 C9 . . . . 0.1(4) no
    C7 C8 C9 O1 . . . . 177.6(3) no
    C7 C8 C9 C4 . . . . -1.4(4) no
    O3 C10 C11 Br1 . . . . -3.9(3) no
    C2 C10 C11 Br1 . . . . 175.83(17) no
loop_
    _geom_hbond_atom_site_label_D
    _geom_hbond_atom_site_label_H
    _geom_hbond_atom_site_label_A
    _geom_hbond_site_symmetry_A
    _geom_hbond_distance_DH
    _geom_hbond_distance_HA
    _geom_hbond_distance_DA
    _geom_hbond_angle_DHA
    _geom_hbond_publ_flag
    C3 H3 O3 3_655 0.9300 2.4400 3.268(3) 148.00 yes
    C5 H5 O3 3_655 0.9300 2.5400 3.337(3) 144.00 yes
