# Supplementary material for: Crystal structure of 3-bromo­acetyl-6-chloro-2H-1-benzo­pyran-2-one
Source: Acta Crystallogr E Crystallogr Commun. 2015 Jul 31;71(Pt 8):o615–6. doi: 10.1107/S2056989015012955 (PMC4571426; doi:10.1107/S2056989015012955)
Supplement: Supplementary file 2 [file e-71-0o615-Isup2.hkl]

#
# h,k,l, Fc-squared, Fo-squared, sigma(Fo-squared) and status flag
#
data_I
_shelx_title ' CL1BR1 in P2(1)/c'
_shelx_refln_list_code          4
_shelx_F_calc_maximum      215.73
_exptl_crystal_F_000       588.00
_reflns_d_resolution_high  0.8107
 
loop_
 _symmetry_equiv_pos_as_xyz
 'x, y, z'
 '-x, y+1/2, -z+1/2'
 '-x, -y, -z'
 'x, -y-1/2, z-1/2'
 
_cell_length_a    12.5770
_cell_length_b     5.7977
_cell_length_c    14.8390
_cell_angle_alpha  90.000
_cell_angle_beta   94.679
_cell_angle_gamma  90.000
 
_shelx_F_squared_multiplier     1.000
 
loop_
 _refln_index_h
 _refln_index_k
 _refln_index_l
 _refln_F_squared_calc
 _refln_F_squared_meas
 _refln_F_squared_sigma
 _refln_observed_status
   2   0   0      594.91      601.84      7.12 o
   3   0   0     7283.90     7143.11     57.35 o
   4   0   0     1348.74     1279.72      9.98 o
   5   0   0     2895.26     2964.16     31.78 o
   6   0   0    10924.31    11346.41     62.51 o
   7   0   0      183.99      169.84     12.23 o
   8   0   0      930.21      929.17     33.13 o
   9   0   0     4791.76     4524.86     64.46 o
  10   0   0      100.99      132.94     16.50 o
  11   0   0       14.85       20.23     15.43 o
  12   0   0       42.41       43.74     17.84 o
  13   0   0        2.41        8.97     19.32 o
  14   0   0      547.10      509.70     31.08 o
  15   0   0      442.78      502.80     27.24 o
   1   1   0      175.91      192.93      1.58 o
   2   1   0       20.36       20.82      0.89 o
   3   1   0      914.05      933.15      4.82 o
   4   1   0      412.98      440.60      3.57 o
   5   1   0     1083.10     1126.54     10.67 o
   6   1   0     5417.68     5909.64     33.43 o
   7   1   0      293.74      292.94      5.63 o
   8   1   0     1048.84     1031.04     12.34 o
   9   1   0      180.86      176.35      5.05 o
  10   1   0      748.29      813.79     16.30 o
  11   1   0        9.49       22.35      8.41 o
  12   1   0       45.62       38.66      9.51 o
  13   1   0       33.01       49.71      9.95 o
  14   1   0       72.50       91.30     11.88 o
  15   1   0       16.63       11.53     12.61 o
   0   2   0     3780.66     3585.27     13.06 o
   1   2   0     6896.10     6775.14     22.54 o
   2   2   0     4483.26     4547.68     15.80 o
   3   2   0     1894.25     1963.43      9.40 o
   4   2   0      305.96      384.54      3.71 o
   5   2   0      997.59      996.06      8.35 o
   6   2   0     2496.11     2427.15     14.99 o
   7   2   0       75.64       69.91      4.17 o
   8   2   0     1369.47     1275.54     14.69 o
   9   2   0      834.44      802.40     11.34 o
  10   2   0       78.49       81.52      7.27 o
  11   2   0      143.28       91.25      8.72 o
  12   2   0       55.93       53.89     11.62 o
  13   2   0        9.82        8.33     11.73 o
  14   2   0       67.00       68.91     13.30 o
   1   3   0     3092.26     3007.42     14.04 o
   2   3   0     1139.86      994.72      6.19 o
   3   3   0     1764.95     1891.90     11.05 o
   4   3   0     1118.99     1089.45      8.47 o
   5   3   0      206.64      197.64      3.86 o
   6   3   0      298.16      287.29      4.78 o
   7   3   0     3500.19     3365.61     30.41 o
   8   3   0      771.28      774.46      8.68 o
   9   3   0       18.37       27.03      5.88 o
  10   3   0      204.14      220.44     10.13 o
  11   3   0       93.11      111.51     12.62 o
  12   3   0       64.30       38.83     12.12 o
  13   3   0      273.15      268.20     14.75 o
  14   3   0       15.80       15.79     14.92 o
   0   4   0      128.67      124.56      4.90 o
   1   4   0      128.39      118.37      4.64 o
   2   4   0      174.73      175.99      3.44 o
   3   4   0       15.99       16.87      6.09 o
   4   4   0       21.13       19.85      4.88 o
   5   4   0       65.55       66.18      6.07 o
   6   4   0       10.21       12.51      6.86 o
   7   4   0        9.26        7.25      6.63 o
   8   4   0      329.32      308.25     10.81 o
   9   4   0       99.58      119.57     10.93 o
  10   4   0      221.70      219.09     13.43 o
  11   4   0        3.86        0.00     12.54 o
  12   4   0        3.36        6.90     14.54 o
   1   5   0        8.44        9.09      4.45 o
   2   5   0     1119.09     1095.67     12.73 o
   3   5   0        5.62        0.33      6.74 o
   4   5   0      184.54      204.30      8.50 o
   5   5   0      157.10      169.62      9.63 o
   6   5   0       79.29       55.16      9.29 o
   7   5   0      127.39      142.17     10.77 o
   8   5   0       94.10      116.05     12.11 o
   9   5   0       34.48       41.57     12.29 o
  10   5   0       45.03       52.38     13.11 o
  11   5   0       74.08       94.32     13.77 o
   0   6   0      844.21      779.36     50.18 o
   1   6   0        3.78        2.20     13.27 o
   2   6   0       15.82       24.13     10.68 o
   3   6   0       77.33       78.85     12.94 o
   4   6   0       22.33       11.17     11.83 o
   5   6   0        0.58        1.80     10.33 o
   6   6   0       69.89       73.00     13.54 o
   7   6   0        2.99        7.63     14.29 o
   8   6   0       10.73       13.91     14.93 o
   1   7   0        0.13        5.25     25.41 o
   2   7   0        3.77       15.04     22.25 o
   3   7   0        3.51        9.56     17.03 o
 -15   1   1        1.46       23.49     13.05 o
 -14   1   1      150.49      140.61     13.16 o
 -13   1   1       21.10       16.11      8.92 o
 -12   1   1      715.33      755.56     12.96 o
 -11   1   1     1662.46     1651.56     38.27 o
 -10   1   1      124.65      121.27      6.82 o
  -9   1   1     1395.50     1398.70     19.99 o
  -8   1   1     5380.21     5237.23     37.63 o
  -7   1   1      238.20      245.46      5.82 o
  -6   1   1     2663.32     2767.71     23.62 o
  -5   1   1      639.43      596.99      5.10 o
  -4   1   1     1196.39     1161.16      7.06 o
  -3   1   1     9699.40     9429.33     30.57 o
  -2   1   1    19271.89    17977.59    105.94 o
  -1   1   1     4316.30     4324.07     14.84 o
   0   1   1     8817.44     8191.38     29.11 o
   1   1   1      154.78      149.98      1.52 o
   2   1   1        2.59        4.23      1.04 o
   3   1   1     8041.27     8071.10     21.20 o
   4   1   1     2948.85     2834.72     13.89 o
   5   1   1       61.19       65.55      2.92 o
   6   1   1     7556.96     7720.60     55.30 o
   7   1   1     2417.19     2287.78     24.63 o
   8   1   1       72.04       76.41      6.09 o
   9   1   1     1211.10     1145.47     12.71 o
  10   1   1      122.07      125.76      8.76 o
  11   1   1      218.76      191.24     10.57 o
  12   1   1      626.53      644.64     21.24 o
  13   1   1      404.30      476.10     14.74 o
  14   1   1        0.61       13.14     11.81 o
  15   1   1      109.27      129.00     13.37 o
 -14   2   1        1.33        9.68     12.84 o
 -13   2   1       13.22       29.10     11.90 o
 -12   2   1        5.39        8.78      9.67 o
 -11   2   1      407.55      412.78     11.22 o
 -10   2   1      520.27      561.18     10.78 o
  -9   2   1     1159.90     1112.56     17.14 o
  -8   2   1       93.47       88.98      5.42 o
  -7   2   1      449.12      480.42      7.92 o
  -6   2   1      208.76      229.55      4.59 o
  -5   2   1     1418.30     1486.00      7.24 o
  -4   2   1     4338.54     4301.90     16.58 o
  -3   2   1     1189.12     1266.36      6.15 o
  -2   2   1     1827.56     1922.74      7.49 o
  -1   2   1    11113.05    10424.44     39.93 o
   0   2   1     1869.06     1906.83      7.00 o
   1   2   1       90.99       92.85      1.84 o
   2   2   1      371.51      354.07      3.30 o
   3   2   1      446.03      457.26      3.74 o
   4   2   1     8449.18     8833.86     37.23 o
   5   2   1     3134.90     3005.55     16.72 o
   6   2   1     1160.96     1090.98     11.28 o
   7   2   1       14.35       12.21      3.30 o
   8   2   1      886.17      910.32     12.43 o
   9   2   1      313.02      327.64      7.05 o
  10   2   1      635.11      585.03      9.98 o
  11   2   1      278.52      307.27     10.23 o
  12   2   1       74.15       72.73     10.05 o
  13   2   1      362.24      339.28     13.79 o
  14   2   1      238.38      284.44     15.82 o
 -14   3   1        8.38       10.12     14.62 o
 -13   3   1        5.74        0.00     13.03 o
 -12   3   1        0.64       10.25     12.59 o
 -11   3   1       25.53       17.30      8.46 o
 -10   3   1       54.05       53.95      7.22 o
  -9   3   1      198.06      204.06      7.17 o
  -8   3   1       62.22       42.71      4.55 o
  -7   3   1        7.96        8.88      3.87 o
  -6   3   1      350.25      331.91      4.92 o
  -5   3   1      264.89      261.09      3.64 o
  -4   3   1        0.82        3.32      2.35 o
  -3   3   1      502.80      500.48      4.44 o
  -2   3   1      260.17      263.44      3.90 o
  -1   3   1       15.02       12.73      2.01 o
   0   3   1      773.30      835.70      5.31 o
   1   3   1      476.46      472.19      3.69 o
   2   3   1      440.55      451.58      6.23 o
   3   3   1        6.36       10.24      3.89 o
   4   3   1       30.11       27.25      3.39 o
   5   3   1        2.13        3.96      2.65 o
   6   3   1      165.07      151.68      3.55 o
   7   3   1      138.35      122.51      4.49 o
   8   3   1      271.70      241.92      6.21 o
   9   3   1       12.39        7.06      7.44 o
  10   3   1       40.97       45.99      8.65 o
  11   3   1       51.55       43.56     11.93 o
  12   3   1       14.60       15.57     12.90 o
  13   3   1        9.05        8.61     13.45 o
 -12   4   1       41.37       27.74     13.27 o
 -11   4   1       44.80       64.50     13.16 o
 -10   4   1      205.28      241.99     12.20 o
  -9   4   1      591.41      574.22     13.12 o
  -8   4   1       97.23       80.05      7.98 o
  -7   4   1      219.27      230.74      8.72 o
  -6   4   1      337.27      312.55      8.74 o
  -5   4   1      233.38      250.62      7.14 o
  -4   4   1     1279.69     1233.23     10.50 o
  -3   4   1      218.27      180.31      3.84 o
  -2   4   1      233.13      226.62      4.68 o
  -1   4   1     2431.50     2413.19     10.50 o
   0   4   1      512.22      528.11      5.37 o
   1   4   1      141.90      144.51      3.61 o
   2   4   1      981.80      996.22     14.07 o
   3   4   1       17.39       17.42      5.08 o
   4   4   1     1178.87     1183.03     11.88 o
   5   4   1     2321.43     2365.09     16.76 o
   6   4   1      157.95      190.62     10.18 o
   7   4   1       14.91       16.70      9.18 o
   8   4   1      260.29      259.82     11.70 o
   9   4   1      347.66      383.26     12.89 o
  10   4   1      212.78      188.30     13.49 o
  11   4   1      227.43      237.76     15.08 o
  12   4   1        0.92        0.00     13.90 o
 -11   5   1       31.35       43.05     15.91 o
 -10   5   1        6.77       13.80     11.98 o
  -9   5   1      143.62      145.85     12.44 o
  -8   5   1        4.44       14.28      9.78 o
  -7   5   1       10.68        8.76      9.08 o
  -6   5   1       15.92       14.04      7.91 o
  -5   5   1        5.83        2.94      6.98 o
  -4   5   1       24.29       32.00      6.66 o
  -3   5   1      264.04      247.91      7.68 o
  -2   5   1      181.13      171.60      6.57 o
  -1   5   1      525.93      511.24      6.93 o
   0   5   1      104.77      103.39      5.55 o
   1   5   1       81.41       88.96      7.60 o
   2   5   1      341.77      340.38      8.93 o
   3   5   1      119.06      116.91      8.47 o
   4   5   1      142.47      135.81     10.08 o
   5   5   1       12.35        7.05      8.85 o
   6   5   1      130.71      126.26     11.03 o
   7   5   1        4.39       14.01     10.39 o
   8   5   1       66.88       53.42     11.28 o
   9   5   1       55.11       48.37     12.54 o
  10   5   1       46.30       28.42     13.07 o
  -8   6   1        0.24        4.71     12.77 o
  -7   6   1       27.86       35.57     12.66 o
  -6   6   1       48.20       52.74     12.10 o
  -5   6   1        0.44        0.00     11.79 o
  -4   6   1       57.38       77.31     13.19 o
  -3   6   1       99.68      107.69     13.12 o
  -2   6   1       65.12       72.51     10.48 o
  -1   6   1        7.28       10.09     11.62 o
   0   6   1      171.10      190.00     15.35 o
   1   6   1        1.77        0.10     10.30 o
   2   6   1      141.72      173.99     12.27 o
   3   6   1       12.22       12.87      9.91 o
   4   6   1       37.28       33.91      9.91 o
   5   6   1        3.62        0.40     11.11 o
   6   6   1       32.47       37.08     12.04 o
   7   6   1       59.57       55.85     12.87 o
   8   6   1        4.27       11.91     12.65 o
  -3   7   1       33.02       30.66     19.86 o
  -2   7   1       57.08       74.02     21.63 o
  -1   7   1       10.33       14.12     24.87 o
   0   7   1        2.72        6.60     19.00 o
   1   7   1       25.97       32.26     18.96 o
   2   7   1        0.02        4.99     17.01 o
 -15   0   2       23.65       58.70     19.19 o
 -14   0   2      488.16      542.17     25.26 o
 -13   0   2      317.75      283.38     17.93 o
 -12   0   2      166.16      204.74     15.84 o
 -11   0   2      888.70      918.47     29.15 o
 -10   0   2     2758.16     2612.83     43.48 o
  -9   0   2       23.96       18.66     13.18 o
  -8   0   2     1171.89     1150.24     28.05 o
  -7   0   2      213.36      220.32     12.80 o
  -6   0   2      322.28      213.93     11.43 o
  -5   0   2    26971.83    26446.62    231.14 o
  -4   0   2     5823.56     6216.72     31.59 o
  -3   0   2      883.80     1052.17     10.23 o
  -2   0   2     3041.99     3095.11     22.04 o
  -1   0   2      227.70      243.38      6.66 o
   1   0   2     1061.58     1048.85      4.12 o
   2   0   2      257.23      221.77      2.77 o
   3   0   2     2830.17     2935.36     27.09 o
   4   0   2    17572.46    17618.73     93.82 o
   5   0   2     1760.59     1696.92     26.07 o
   6   0   2       74.02       86.74     10.80 o
   7   0   2     1854.54     1875.17     35.13 o
   8   0   2       27.94       26.76     12.61 o
   9   0   2     3807.93     3731.31     51.30 o
  10   0   2     3842.72     4026.26     36.50 o
  11   0   2      373.42      399.65     17.52 o
  12   0   2      386.53      375.85     19.09 o
  13   0   2      641.47      635.35     26.34 o
  14   0   2       14.54       39.61     17.50 o
  15   0   2      125.97      123.62     23.33 o
 -15   1   2       31.73       41.73     13.48 o
 -14   1   2        4.21        7.74     10.44 o
 -13   1   2      113.15      139.62     10.89 o
 -12   1   2      293.16      335.32     11.90 o
 -11   1   2       44.17       44.16      9.20 o
 -10   1   2        5.28        9.77      8.48 o
  -9   1   2       47.18       48.31      8.16 o
  -8   1   2       39.11       44.55      7.70 o
  -7   1   2     1080.18     1209.32     18.20 o
  -6   1   2      120.68      129.65      4.86 o
  -5   1   2        1.68        5.40      2.80 o
  -4   1   2     4905.26     4954.95     22.13 o
  -3   1   2      558.33      567.22      3.34 o
  -2   1   2     2061.97     2225.97      7.87 o
  -1   1   2     1453.70     1479.18      5.50 o
   0   1   2     6126.75     6241.66     14.84 o
   1   1   2     1603.46     1715.24      7.59 o
   2   1   2     8065.81     8220.17     30.56 o
   3   1   2     4007.70     4070.25     16.62 o
   4   1   2     1697.41     1738.07     10.36 o
   5   1   2      984.71     1032.95      9.87 o
   6   1   2       55.59       58.62      4.46 o
   7   1   2      387.03      427.49      7.81 o
   8   1   2      312.17      340.86      7.92 o
   9   1   2      203.20      214.33      7.48 o
  10   1   2      314.15      313.21     10.38 o
  11   1   2       11.07       12.33      8.60 o
  12   1   2      308.46      336.98     13.14 o
  13   1   2        2.96        9.58     11.40 o
  14   1   2        2.48       12.18     11.73 o
  15   1   2        0.37       10.91     11.81 o
 -14   2   2      122.85      144.75     12.65 o
 -13   2   2      197.32      156.29     11.35 o
 -12   2   2       24.68       28.21      9.18 o
 -11   2   2      402.43      398.02     11.05 o
 -10   2   2       43.37       25.25      6.30 o
  -9   2   2      429.51      398.22      8.15 o
  -8   2   2      597.82      561.40      8.14 o
  -7   2   2      270.87      255.52      5.80 o
  -6   2   2     1368.33     1386.85      9.78 o
  -5   2   2     2027.76     2039.15     10.92 o
  -4   2   2     1818.30     1764.26     12.18 o
  -3   2   2     1300.56     1345.72      6.49 o
  -2   2   2      368.42      332.52      2.42 o
  -1   2   2      433.32      443.33      3.22 o
   0   2   2      180.75      182.38      2.04 o
   1   2   2     5132.08     5157.24     18.67 o
   2   2   2     1073.38     1095.00      6.62 o
   3   2   2     3138.90     3174.49     10.75 o
   4   2   2      634.42      534.01      5.21 o
   5   2   2     3310.84     3411.09     23.09 o
   6   2   2       52.79       43.32      2.13 o
   7   2   2      657.21      613.78      5.95 o
   8   2   2      154.42      154.93      4.92 o
   9   2   2     1174.51     1059.14     16.32 o
  10   2   2      285.73      269.70      7.87 o
  11   2   2      126.79      126.09      9.48 o
  12   2   2      148.76      123.32     10.66 o
  13   2   2      136.86      147.35     12.34 o
  14   2   2        0.00       14.32     13.39 o
 -14   3   2        8.64       19.59     14.67 o
 -13   3   2      204.50      239.06     16.56 o
 -12   3   2      631.82      599.99     15.18 o
 -11   3   2       42.20       31.50      8.42 o
 -10   3   2        7.42       16.39      7.12 o
  -9   3   2     1413.45     1360.04     12.26 o
  -8   3   2      641.97      665.64     11.23 o
  -7   3   2      838.73      835.79      8.33 o
  -6   3   2     1308.20     1289.34      8.09 o
  -5   3   2        3.53        7.47      2.62 o
  -4   3   2      631.23      576.65      4.93 o
  -3   3   2    11748.70    11745.50     45.49 o
  -2   3   2       56.65       56.19      2.15 o
  -1   3   2      476.87      464.83      3.84 o
   0   3   2      928.12      949.93      5.71 o
   1   3   2      138.27      144.70      3.18 o
   2   3   2     6553.73     6564.01     38.01 o
   3   3   2     6088.53     6107.75     36.13 o
   4   3   2       59.21       79.02      3.01 o
   5   3   2      522.90      511.55      8.12 o
   6   3   2     1167.23     1180.54     16.82 o
   7   3   2      133.84      124.88      4.52 o
   8   3   2      563.63      553.93     11.01 o
   9   3   2      179.71      194.59      9.01 o
  10   3   2       48.26       36.76     11.65 o
  11   3   2      507.83      512.74     15.86 o
  12   3   2      286.86      315.83     16.17 o
  13   3   2        3.84        7.01     14.25 o
 -12   4   2        1.61        5.97     13.84 o
 -11   4   2        3.19       15.00     11.82 o
 -10   4   2        1.89        2.75     11.02 o
  -9   4   2      372.30      355.25     11.76 o
  -8   4   2       68.55       80.28      8.21 o
  -7   4   2       76.22       71.63      7.58 o
  -6   4   2       13.90       18.56      6.80 o
  -5   4   2       17.74       18.43      3.30 o
  -4   4   2      262.69      245.85      4.86 o
  -3   4   2       25.48       27.13      3.44 o
  -2   4   2       57.43       78.38      3.79 o
  -1   4   2      107.65      116.07      3.12 o
   0   4   2        0.94        2.05      2.93 o
   1   4   2        3.78        2.59      2.28 o
   2   4   2        6.72       13.04      5.83 o
   3   4   2      123.00      113.93      6.21 o
   4   4   2       56.22       57.95      6.70 o
   5   4   2      241.22      244.51     10.74 o
   6   4   2        0.17        0.00      9.57 o
   7   4   2       58.97       52.03     10.91 o
   8   4   2        6.44        1.54     11.06 o
   9   4   2      275.19      264.81     13.19 o
  10   4   2       39.43       45.48     12.69 o
  11   4   2       69.96       58.42     13.84 o
  12   4   2        0.87        4.44     14.52 o
 -11   5   2       62.81       41.42     15.57 o
 -10   5   2       33.89       37.18     11.43 o
  -9   5   2       41.64       42.97     11.10 o
  -8   5   2       78.54       58.63      9.94 o
  -7   5   2      161.56      180.90     10.92 o
  -6   5   2      152.53      144.42      8.41 o
  -5   5   2        4.47        0.84      6.22 o
  -4   5   2      199.93      229.04      7.51 o
  -3   5   2      225.40      234.13      7.06 o
  -2   5   2      145.62      142.92      5.56 o
  -1   5   2      200.85      218.46      6.26 o
   0   5   2      361.47      382.93      9.29 o
   1   5   2      117.35      107.10      7.71 o
   2   5   2      513.87      539.56     14.38 o
   3   5   2      142.46      157.39      8.88 o
   4   5   2        1.86        3.13      8.97 o
   5   5   2      185.01      193.60     12.33 o
   6   5   2       78.59       88.11     11.69 o
   7   5   2       19.97       20.45     10.75 o
   8   5   2      178.16      160.13     12.97 o
   9   5   2       16.89       23.13     12.93 o
  10   5   2      148.66      133.78     14.16 o
  -8   6   2        6.10        3.10     12.19 o
  -7   6   2        2.37        4.09     13.24 o
  -6   6   2        0.72        4.95     12.85 o
  -5   6   2      261.77      286.68     15.76 o
  -4   6   2       70.77       53.99     14.34 o
  -3   6   2        0.67        5.77     11.08 o
  -2   6   2      196.35      193.90     12.51 o
  -1   6   2       72.86       71.04     13.04 o
   0   6   2       13.85       10.08     11.14 o
   1   6   2        1.78        6.24     10.48 o
   2   6   2       69.02       70.41     11.33 o
   3   6   2       37.22       44.00     10.96 o
   4   6   2      169.42      159.55     10.95 o
   5   6   2       37.85       38.15     10.07 o
   6   6   2        0.28        3.40     11.07 o
   7   6   2        7.43        6.08     10.92 o
   8   6   2        0.24        1.48     12.92 o
  -2   7   2        0.14        0.00     26.78 o
  -1   7   2       51.09       38.99     25.80 o
   0   7   2        4.07        0.00     18.65 o
   1   7   2        0.40        0.00     19.18 o
   2   7   2        5.83        0.00     16.95 o
 -15   1   3       52.43       54.81     14.12 o
 -14   1   3      152.15      201.32     12.36 o
 -13   1   3      511.47      489.96     13.04 o
 -12   1   3       66.83       46.21      9.45 o
 -11   1   3        4.61       11.56      8.47 o
 -10   1   3       65.65       53.71      8.36 o
  -9   1   3        2.98        2.07      7.60 o
  -8   1   3     2586.76     2515.03     27.58 o
  -7   1   3     4275.93     4156.11     52.22 o
  -6   1   3     2837.92     3022.37     19.52 o
  -5   1   3     2731.08     2749.34     18.73 o
  -4   1   3     4577.45     4629.79     16.71 o
  -3   1   3       42.01       35.41      1.64 o
  -2   1   3     3476.02     3482.94     12.95 o
  -1   1   3     9259.23     9223.05     22.98 o
   0   1   3     2752.51     2932.87      8.33 o
   1   1   3    46538.89    41575.61    193.99 o
   2   1   3    14467.57    14142.47     51.86 o
   3   1   3       27.00       16.71      2.10 o
   4   1   3     2390.68     2484.17     17.97 o
   5   1   3      456.85      377.49      5.37 o
   6   1   3      490.81      524.51      6.41 o
   7   1   3     4626.42     4623.64     44.76 o
   8   1   3     2775.99     2763.99     34.38 o
   9   1   3        0.90        2.61      6.04 o
  10   1   3     1085.99     1108.90     19.76 o
  11   1   3      479.58      508.91     15.73 o
  12   1   3       40.17       21.00     11.18 o
  13   1   3      167.21      164.65     11.76 o
  14   1   3       33.82       55.67     11.56 o
 -14   2   3      241.45      227.39     14.22 o
 -13   2   3       14.66        6.28     10.02 o
 -12   2   3      207.11      230.05     10.51 o
 -11   2   3       95.85       93.63      8.96 o
 -10   2   3        2.87        0.00      6.95 o
  -9   2   3     2540.30     2628.12     31.44 o
  -8   2   3       44.89       45.10      5.61 o
  -7   2   3      224.41      224.03      6.19 o
  -6   2   3     2587.14     2607.71     19.63 o
  -5   2   3     3199.03     3296.62     21.69 o
  -4   2   3      297.17      357.60      3.67 o
  -3   2   3     1725.53     1769.94      7.84 o
  -2   2   3     1558.57     1727.31      5.04 o
  -1   2   3      379.97      334.71      2.99 o
   0   2   3     7150.29     7036.66     22.14 o
   1   2   3     1986.35     1931.88     10.07 o
   2   2   3      104.64       88.57      1.90 o
   3   2   3      341.94      307.47      3.51 o
   4   2   3     1613.81     1635.08     14.31 o
   5   2   3      338.56      338.81      4.83 o
   6   2   3     2059.15     2043.25     11.45 o
   7   2   3       32.16       35.24      3.83 o
   8   2   3     1125.49     1073.69     20.91 o
   9   2   3      899.96      875.83     14.94 o
  10   2   3      328.64      338.52     12.92 o
  11   2   3        8.64        8.00      9.00 o
  12   2   3       42.93       58.59     10.09 o
  13   2   3       21.51        5.84     10.83 o
  14   2   3       65.26       73.34     14.11 o
 -14   3   3       11.63        3.44     15.39 o
 -13   3   3       22.23       17.11     14.03 o
 -12   3   3       41.78       34.62     12.57 o
 -11   3   3       20.48       19.97      8.39 o
 -10   3   3       46.26       31.94      7.08 o
  -9   3   3       70.85       49.74      6.93 o
  -8   3   3      145.61      155.63      6.80 o
  -7   3   3      799.69      752.32      7.91 o
  -6   3   3       73.49       77.15      3.98 o
  -5   3   3      359.46      362.54      4.95 o
  -4   3   3        8.67       12.23      2.89 o
  -3   3   3      500.05      511.61      4.89 o
  -2   3   3       12.36        8.85      2.10 o
  -1   3   3      511.54      541.76      4.02 o
   0   3   3        2.76        7.91      2.30 o
   1   3   3      203.32      212.44      3.52 o
   2   3   3      710.03      701.37      6.28 o
   3   3   3      146.49      149.05      4.16 o
   4   3   3      731.47      735.35     13.01 o
   5   3   3       14.38       16.88      4.58 o
   6   3   3        1.74        1.11      2.26 o
   7   3   3      158.07      143.03      5.08 o
   8   3   3      105.43       84.36      6.73 o
   9   3   3       90.73       78.88      9.29 o
  10   3   3      158.50      133.62     13.00 o
  11   3   3        1.03        0.00     12.88 o
  12   3   3       13.39       11.05     14.24 o
  13   3   3        4.13        2.60     15.40 o
 -12   4   3       34.03       36.69     14.01 o
 -11   4   3      137.39      120.54     12.18 o
 -10   4   3      119.53      158.44     10.77 o
  -9   4   3      611.14      610.00     11.87 o
  -8   4   3        5.03        6.43      7.28 o
  -7   4   3      153.24      188.54      8.21 o
  -6   4   3     1198.70     1207.47     12.20 o
  -5   4   3      722.55      693.14      8.41 o
  -4   4   3       28.22       33.71      4.23 o
  -3   4   3      609.79      622.56      8.01 o
  -2   4   3       51.03       44.67      2.81 o
  -1   4   3      689.10      672.88      5.57 o
   0   4   3     2430.92     2422.19     15.03 o
   1   4   3      201.84      185.01      3.48 o
   2   4   3       52.96       44.14      3.90 o
   3   4   3      773.13      750.55     11.05 o
   4   4   3      339.52      350.48      8.36 o
   5   4   3      120.66      103.91      5.50 o
   6   4   3      579.35      577.37     13.19 o
   7   4   3        7.73        4.41      9.88 o
   8   4   3      366.79      376.77     14.50 o
   9   4   3      478.71      515.19     15.95 o
  10   4   3        4.08       11.81     12.35 o
  11   4   3        3.08       12.71     12.95 o
  12   4   3       60.62       65.21     13.43 o
 -10   5   3        5.56        8.62     12.84 o
  -9   5   3       28.76       37.38     11.22 o
  -8   5   3      120.43      131.01     11.56 o
  -7   5   3        2.71        8.47      8.43 o
  -6   5   3      223.92      190.89      9.22 o
  -5   5   3       85.63       94.40      7.51 o
  -4   5   3       10.73        7.18      6.51 o
  -3   5   3        9.19        7.19      6.56 o
  -2   5   3      230.47      213.24      6.72 o
  -1   5   3        3.25        3.86      5.26 o
   0   5   3        3.15        0.00      7.91 o
   1   5   3      983.08      932.57     14.56 o
   2   5   3        2.83        2.75      7.13 o
   3   5   3      221.37      215.25     10.44 o
   4   5   3       73.97       61.98     10.24 o
   5   5   3        2.65        1.02     10.18 o
   6   5   3       27.36       23.24     11.65 o
   7   5   3       64.92       70.87     12.09 o
   8   5   3       53.43       51.54     12.53 o
   9   5   3      122.77      104.02     13.30 o
  10   5   3        1.08        0.00     13.14 o
  -8   6   3       18.52       19.50     11.37 o
  -7   6   3       13.05       14.81     12.06 o
  -6   6   3       11.92       20.76     13.55 o
  -5   6   3        9.13       10.56     16.76 o
  -4   6   3       20.86        8.10     13.05 o
  -3   6   3       78.50       81.81     11.90 o
  -2   6   3       46.31       55.11     11.99 o
  -1   6   3      282.02      288.53     14.33 o
   0   6   3       14.67       16.11      9.71 o
   1   6   3        5.59       15.42     10.86 o
   2   6   3       36.27       34.89     10.92 o
   3   6   3       68.21       73.51     11.06 o
   4   6   3        2.92        7.21     11.16 o
   5   6   3       17.00       27.38     12.24 o
   6   6   3       50.25       76.76     12.59 o
   7   6   3        0.47        3.66     12.34 o
  -2   7   3       15.31       28.86     23.54 o
  -1   7   3       27.53       48.86     18.45 o
   0   7   3        3.12        5.47     18.25 o
   1   7   3        6.34        4.15     15.83 o
 -15   0   4      456.45      442.47     21.48 o
 -14   0   4       21.02       16.20     16.26 o
 -13   0   4       38.80       54.71     15.00 o
 -12   0   4      239.07      180.44     14.98 o
 -11   0   4      575.15      596.22     27.15 o
 -10   0   4     3475.90     3356.59     60.29 o
  -9   0   4     1654.83     1566.58     52.92 o
  -8   0   4        2.11        4.80      9.38 o
  -7   0   4     2595.83     2625.82     46.66 o
  -6   0   4     4829.52     5076.98     66.62 o
  -5   0   4    11419.74    12181.96     44.49 o
  -4   0   4     1437.93     1396.03     15.29 o
  -3   0   4      148.72      177.59      3.27 o
  -2   0   4     3062.19     2958.11     17.75 o
  -1   0   4    29783.32    27670.17    145.20 o
   0   0   4    40227.57    36159.55    392.69 o
   1   0   4    11305.16    11591.73     30.62 o
   2   0   4     1634.41     1581.53      8.96 o
   3   0   4     1701.92     1702.80      8.87 o
   4   0   4     7107.72     7195.49     52.21 o
   5   0   4     9752.05     9535.78     94.12 o
   6   0   4      988.03      932.35     11.98 o
   7   0   4       38.42       41.68      8.64 o
   8   0   4     3210.25     3231.03     72.57 o
   9   0   4      352.51      357.23     16.13 o
  10   0   4      917.62      907.69     25.63 o
  11   0   4       70.31       69.95     14.25 o
  12   0   4        1.43        0.00     15.59 o
  13   0   4      137.82      141.32     20.19 o
  14   0   4      435.02      460.95     25.14 o
 -15   1   4        3.99       19.49     11.89 o
 -14   1   4        5.77       19.27     11.44 o
 -13   1   4       13.71       17.68     10.73 o
 -12   1   4        4.58       14.63      8.44 o
 -11   1   4      124.30      143.97      9.00 o
 -10   1   4       26.06       21.78      7.61 o
  -9   1   4      823.19      842.59     13.02 o
  -8   1   4      242.10      260.79      8.18 o
  -7   1   4     1216.39     1238.60     12.88 o
  -6   1   4        3.71        3.05      4.80 o
  -5   1   4      548.81      636.06      6.27 o
  -4   1   4      108.46      107.15      2.46 o
  -3   1   4     1442.00     1441.44      5.41 o
  -2   1   4     1441.29     1553.34      6.89 o
  -1   1   4     3391.43     3620.58     13.27 o
   0   1   4     7771.69     8107.69     17.57 o
   1   1   4     8645.70     9409.46     25.54 o
   2   1   4     3890.27     4163.51     17.19 o
   3   1   4      557.11      570.08      3.76 o
   4   1   4      513.07      536.07      4.34 o
   5   1   4     1405.19     1538.39     11.49 o
   6   1   4     1494.39     1578.25     17.08 o
   7   1   4      185.16      172.74      4.94 o
   8   1   4      235.85      226.67      6.53 o
   9   1   4      199.70      207.52      7.10 o
  10   1   4      101.30      130.84     10.84 o
  11   1   4       51.46       44.69     11.20 o
  12   1   4      253.15      269.46     12.64 o
  13   1   4      129.59      158.74     12.47 o
  14   1   4        5.44        5.65     11.60 o
 -14   2   4       30.12       29.11     11.61 o
 -13   2   4       82.79       84.60     10.70 o
 -12   2   4       11.67        4.31      8.59 o
 -11   2   4       48.34       69.30      8.60 o
 -10   2   4      690.49      664.34     10.89 o
  -9   2   4     1270.76     1208.42     14.82 o
  -8   2   4      125.15      124.65      7.07 o
  -7   2   4     1939.21     1875.61     24.99 o
  -6   2   4      152.00      152.80      6.03 o
  -5   2   4        3.42        3.91      2.63 o
  -4   2   4     2599.77     2498.15     13.16 o
  -3   2   4      474.23      518.68      4.01 o
  -2   2   4      540.18      533.36      3.18 o
  -1   2   4     5223.84     5329.60     14.88 o
   0   2   4     2386.49     2476.77      9.95 o
   1   2   4      291.98      302.76      3.02 o
   2   2   4      818.74      812.07      7.98 o
   3   2   4        3.24        4.65      2.35 o
   4   2   4     2395.91     2511.62     22.27 o
   5   2   4      744.91      680.01     11.24 o
   6   2   4      620.42      604.68      9.07 o
   7   2   4     1718.97     1707.07     11.84 o
   8   2   4      258.11      237.15      9.24 o
   9   2   4       51.63       47.43      8.64 o
  10   2   4      192.59      175.44     10.47 o
  11   2   4      131.32      111.14     10.35 o
  12   2   4       30.48       22.25     11.45 o
  13   2   4       75.02       80.83     12.55 o
  14   2   4       56.81       60.61     12.50 o
 -13   3   4       15.64        1.01     15.08 o
 -12   3   4       72.83      111.87     11.96 o
 -11   3   4      201.35      200.82      9.99 o
 -10   3   4        1.91        3.13      7.52 o
  -9   3   4      103.58      141.64      7.69 o
  -8   3   4     1196.63     1150.60     11.77 o
  -7   3   4     1247.68     1192.12     13.71 o
  -6   3   4       35.47       44.00      4.08 o
  -5   3   4      559.43      543.79      6.03 o
  -4   3   4      249.58      261.32      4.30 o
  -3   3   4     4132.41     4198.24     18.31 o
  -2   3   4     1734.69     1496.64      8.43 o
  -1   3   4      173.00      183.08      3.91 o
   0   3   4     1022.11      998.58      7.20 o
   1   3   4     2444.83     2317.73     18.22 o
   2   3   4      283.11      278.44      3.75 o
   3   3   4      136.61      118.95      3.50 o
   4   3   4     1420.06     1375.63     10.64 o
   5   3   4      316.92      312.38      7.95 o
   6   3   4     2060.69     1960.65     22.69 o
   7   3   4     1099.47     1082.34     13.33 o
   8   3   4      294.69      279.09      9.90 o
   9   3   4      184.49      170.25     13.44 o
  10   3   4      188.79      202.25     14.94 o
  11   3   4      108.65       83.64     14.69 o
  12   3   4      268.33      284.61     15.55 o
  13   3   4      169.09      182.30     16.60 o
 -12   4   4       43.98       33.78     12.46 o
 -11   4   4       21.67       16.05     11.96 o
 -10   4   4      111.82      133.90     11.54 o
  -9   4   4        2.99        3.39      8.11 o
  -8   4   4      176.33      180.57      7.90 o
  -7   4   4       56.25       46.56      7.08 o
  -6   4   4       31.06       27.19      6.41 o
  -5   4   4       11.31        9.94      4.74 o
  -4   4   4       41.87       38.32      4.30 o
  -3   4   4       10.21       12.18      4.05 o
  -2   4   4       15.44       17.81      3.06 o
  -1   4   4      211.32      205.75      3.80 o
   0   4   4      256.12      242.41      4.00 o
   1   4   4        0.07        0.00      2.59 o
   2   4   4      843.10      846.24     11.21 o
   3   4   4      807.89      731.30     13.93 o
   4   4   4      162.90      151.14      4.92 o
   5   4   4      120.34      119.78      9.38 o
   6   4   4       71.64       78.39     10.19 o
   7   4   4       12.26        9.12      9.50 o
   8   4   4      146.75      122.66     12.70 o
   9   4   4      224.01      214.14     13.72 o
  10   4   4        0.62        4.44     13.81 o
  11   4   4        0.30        8.26     14.34 o
  12   4   4        3.29        2.96     13.83 o
 -10   5   4        2.41        5.34     13.52 o
  -9   5   4       59.11       68.83     11.69 o
  -8   5   4      117.30      131.85     11.79 o
  -7   5   4       25.13       10.43      9.62 o
  -6   5   4       24.86       36.48     10.02 o
  -5   5   4       94.54      101.51      9.02 o
  -4   5   4       50.56       31.63      8.53 o
  -3   5   4      421.94      441.29      9.77 o
  -2   5   4      517.16      534.72      8.98 o
  -1   5   4       34.35       41.96      6.63 o
   0   5   4      166.80      189.06      9.31 o
   1   5   4       35.88       41.95      8.58 o
   2   5   4      357.63      342.22     11.81 o
   3   5   4      482.20      493.92     12.85 o
   4   5   4       92.47      108.00     11.05 o
   5   5   4        5.58       11.75      9.80 o
   6   5   4      275.24      295.36     13.65 o
   7   5   4      127.13      138.92     14.16 o
   8   5   4        4.56        0.00     12.26 o
   9   5   4        4.61        5.83     13.15 o
  10   5   4       99.08      112.31     14.19 o
  -7   6   4       27.80       34.00     13.38 o
  -6   6   4        4.20        0.00     16.59 o
  -5   6   4       47.66       55.61     14.51 o
  -4   6   4       16.04       17.61     11.84 o
  -3   6   4       61.18       47.48     11.11 o
  -2   6   4       52.93       77.45     13.02 o
  -1   6   4       31.42       41.74     11.54 o
   0   6   4      286.43      279.81     12.48 o
   1   6   4        1.07        0.00     11.39 o
   2   6   4        8.27        6.72     10.23 o
   3   6   4        6.03        6.57     10.43 o
   4   6   4       40.79       40.73     11.31 o
   5   6   4       50.40       42.80     11.88 o
   6   6   4       35.64       38.70     12.35 o
   7   6   4       12.48       14.07     13.63 o
 -15   1   5       15.41       36.22     13.01 o
 -14   1   5        1.59       13.12     14.02 o
 -13   1   5      374.89      422.46     16.71 o
 -12   1   5     1213.63     1068.14     17.30 o
 -11   1   5      184.84      165.91      8.84 o
 -10   1   5      162.83      184.15      8.23 o
  -9   1   5     1506.96     1418.06     16.51 o
  -8   1   5      369.23      354.30      7.86 o
  -7   1   5     1026.73     1029.47     10.06 o
  -6   1   5     1544.43     1564.03     18.84 o
  -5   1   5       14.46        8.49      2.89 o
  -4   1   5     5938.42     5779.40     28.85 o
  -3   1   5     8420.14     8614.05     49.77 o
  -2   1   5      800.28      832.42      4.23 o
  -1   1   5      128.04      104.94      1.89 o
   0   1   5       98.76       97.03      1.61 o
   1   1   5     1093.16     1177.80      4.72 o
   2   1   5     1589.56     1514.31      7.77 o
   3   1   5     5716.67     5711.52     25.97 o
   4   1   5       49.40       69.58      2.72 o
   5   1   5      850.17      789.11     10.83 o
   6   1   5     3178.48     3168.33     29.70 o
   7   1   5        8.80        1.70      4.85 o
   8   1   5      651.72      643.77     17.84 o
   9   1   5      517.91      490.37     10.91 o
  10   1   5      753.89      715.43     15.35 o
  11   1   5      580.42      546.77     14.98 o
  12   1   5      604.48      638.24     16.74 o
  13   1   5        0.62        2.89     11.02 o
  14   1   5       74.93       80.22     12.13 o
 -14   2   5       56.99       95.54     12.62 o
 -13   2   5       12.56       22.27     10.96 o
 -12   2   5      101.58      118.35     11.82 o
 -11   2   5      491.61      544.70     13.06 o
 -10   2   5      199.86      202.99      9.25 o
  -9   2   5      236.95      201.28      8.68 o
  -8   2   5      563.33      578.57     10.19 o
  -7   2   5      195.04      203.36      7.40 o
  -6   2   5      931.38      933.90     10.12 o
  -5   2   5     2817.41     2729.92     16.02 o
  -4   2   5     1798.63     1847.73     10.09 o
  -3   2   5       90.79       86.37      3.12 o
  -2   2   5     4530.65     4660.86     14.79 o
  -1   2   5     1820.99     1867.96      8.63 o
   0   2   5      343.95      340.37      3.62 o
   1   2   5     2848.56     2892.96     15.99 o
   2   2   5      772.43      768.96      4.85 o
   3   2   5     3057.28     3115.07     17.06 o
   4   2   5     5644.60     5812.79     34.84 o
   5   2   5      931.42      850.79     13.55 o
   6   2   5        2.76        3.43      5.13 o
   7   2   5       99.31       96.19      5.82 o
   8   2   5      186.00      190.08      9.01 o
   9   2   5      446.75      462.61     11.99 o
  10   2   5      397.29      413.50     11.75 o
  11   2   5       73.30       85.15     10.29 o
  12   2   5       19.46       22.42     11.28 o
  13   2   5      216.19      246.34     13.91 o
 -13   3   5        4.19        0.00     16.50 o
 -12   3   5       14.99        9.16     11.45 o
 -11   3   5        0.36        0.85      8.96 o
 -10   3   5       85.23       78.70      8.18 o
  -9   3   5       24.89       17.08      7.18 o
  -8   3   5       24.21       30.87      6.70 o
  -7   3   5       32.56       26.89      6.10 o
  -6   3   5      179.60      171.99      6.40 o
  -5   3   5       68.53       67.56      4.17 o
  -4   3   5      334.91      360.81      5.02 o
  -3   3   5      112.78      113.26      3.12 o
  -2   3   5        8.90        6.69      3.76 o
  -1   3   5      481.41      511.41      5.72 o
   0   3   5      235.18      264.41      4.42 o
   1   3   5       40.07       39.90      1.73 o
   2   3   5      350.68      372.88      4.63 o
   3   3   5        9.62        7.58      2.06 o
   4   3   5       18.21       19.92      2.89 o
   5   3   5      248.89      241.72      4.91 o
   6   3   5       12.20       13.68      3.49 o
   7   3   5       25.94       23.87      5.72 o
   8   3   5       94.87       82.44      8.08 o
   9   3   5        7.60       11.97     12.16 o
  10   3   5        0.47        0.00     12.89 o
  11   3   5       66.94       58.50     14.20 o
  12   3   5        0.70       14.44     15.63 o
  13   3   5        0.46        3.27     12.28 o
 -12   4   5       11.63       27.06     16.04 o
 -11   4   5      269.70      307.21     14.52 o
 -10   4   5      252.57      238.86     11.27 o
  -9   4   5       49.72       33.25      9.41 o
  -8   4   5       67.63       75.30      8.20 o
  -7   4   5      191.09      160.87      9.08 o
  -6   4   5      211.47      235.20      7.51 o
  -5   4   5      819.22      828.74     10.82 o
  -4   4   5      434.01      394.51      7.14 o
  -3   4   5        1.58        3.03      3.04 o
  -2   4   5      967.26     1026.71      9.82 o
  -1   4   5      827.13      816.53     10.52 o
   0   4   5      319.38      317.65      6.45 o
   1   4   5      495.35      483.33      5.98 o
   2   4   5      172.74      180.51      6.79 o
   3   4   5     1197.46     1243.73     19.48 o
   4   4   5     1895.33     1782.27     18.27 o
   5   4   5      142.72      157.16     10.67 o
   6   4   5       57.76       61.69      9.97 o
   7   4   5      214.31      222.44     12.14 o
   8   4   5       10.43       13.34     11.40 o
   9   4   5       97.50       86.86     13.60 o
  10   4   5      275.26      257.10     15.93 o
  11   4   5        7.12       10.61     13.67 o
 -10   5   5        4.68       14.48     13.99 o
  -9   5   5       26.68       29.05     12.12 o
  -8   5   5        3.89        9.43     11.19 o
  -7   5   5       24.48       21.87     10.00 o
  -6   5   5       14.77       11.64      9.77 o
  -5   5   5        0.91        1.66      8.64 o
  -4   5   5      128.06      138.36      9.39 o
  -3   5   5      288.74      266.98      8.86 o
  -2   5   5      124.66      115.19      6.79 o
  -1   5   5       25.02       22.66      6.65 o
   0   5   5       20.86       27.80      8.42 o
   1   5   5       12.81       16.64      8.46 o
   2   5   5        8.20        2.90      8.73 o
   3   5   5      298.10      274.69     12.41 o
   4   5   5       12.88        9.08     10.54 o
   5   5   5        9.72       15.33     10.77 o
   6   5   5       16.81       18.76     11.11 o
   7   5   5       16.46       24.02     11.63 o
   8   5   5        2.89        2.71     13.48 o
   9   5   5       19.11       23.15     13.49 o
  -7   6   5       12.88       17.36     15.37 o
  -6   6   5        3.59        4.21     16.84 o
  -5   6   5       43.08       49.34     17.63 o
  -4   6   5       31.93       30.91     10.82 o
  -3   6   5       14.78       27.09     11.96 o
  -2   6   5       70.89       84.96     12.33 o
  -1   6   5        1.35        3.78     11.30 o
   0   6   5       40.76       33.58     10.72 o
   1   6   5      170.20      192.92     13.54 o
   2   6   5        1.54        1.51     10.14 o
   3   6   5        4.77        7.84     10.41 o
   4   6   5        8.65       23.57     11.52 o
   5   6   5        2.87       13.97     11.57 o
   6   6   5       22.29       28.34     13.22 o
 -15   0   6      243.10      300.07     20.06 o
 -14   0   6      230.06      197.72     18.29 o
 -13   0   6        0.96        0.00     14.61 o
 -12   0   6      368.26      381.32     17.72 o
 -11   0   6      121.12      125.43     11.86 o
 -10   0   6       12.05       11.03      8.03 o
  -9   0   6      265.36      289.44      9.48 o
  -8   0   6      522.38      516.88     15.27 o
  -7   0   6      967.21      900.51     11.45 o
  -6   0   6     3245.28     2866.98     30.97 o
  -5   0   6    13535.09    14074.90     56.28 o
  -4   0   6        8.68        7.89      3.78 o
  -3   0   6      681.11      671.61      6.65 o
  -2   0   6     1932.89     2106.04     14.89 o
  -1   0   6     4020.11     3960.69     37.27 o
   0   0   6     6325.10     6474.81     22.74 o
   1   0   6     4163.51     4148.98     21.17 o
   2   0   6     1728.44     1739.53     11.93 o
   3   0   6     6887.75     6811.10     32.25 o
   4   0   6     1343.77     1331.16      9.93 o
   5   0   6     1416.42     1601.72     15.81 o
   6   0   6      591.77      564.11      9.04 o
   7   0   6       24.09       20.06      3.89 o
   8   0   6     2091.52     1961.82     36.66 o
   9   0   6     3158.56     3091.96     40.31 o
  10   0   6      381.68      395.58     21.26 o
  11   0   6       13.40       17.89     17.87 o
  12   0   6      991.01      937.42     35.67 o
  13   0   6       15.41        2.74     17.01 o
  14   0   6      118.95      102.34     19.23 o
 -14   1   6       51.83       64.25     13.48 o
 -13   1   6      146.79      163.91     13.65 o
 -12   1   6      170.37      145.70     13.00 o
 -11   1   6        6.60        8.72     10.91 o
 -10   1   6       61.76       74.88      7.66 o
  -9   1   6       68.18       71.30      6.72 o
  -8   1   6      322.35      331.72      7.58 o
  -7   1   6      614.26      609.46      9.21 o
  -6   1   6       92.51      106.41      4.24 o
  -5   1   6     1108.69     1175.87     13.09 o
  -4   1   6       31.57       27.24      2.50 o
  -3   1   6      400.56      426.80      3.96 o
  -2   1   6     1360.07     1356.75      8.84 o
  -1   1   6       89.21      107.89      2.33 o
   0   1   6      126.48      154.65      2.31 o
   1   1   6     3616.81     3786.50     15.59 o
   2   1   6     3250.47     3306.96     10.53 o
   3   1   6      507.61      511.44      3.94 o
   4   1   6      340.30      338.64      4.44 o
   5   1   6       20.17       20.46      3.47 o
   6   1   6      180.63      192.77      5.11 o
   7   1   6      436.21      438.17      8.47 o
   8   1   6      279.65      278.34      6.78 o
   9   1   6        0.04        0.00      7.59 o
  10   1   6      136.86      153.62     11.62 o
  11   1   6        2.05        4.53     11.79 o
  12   1   6       52.05       46.81     12.38 o
  13   1   6        3.02       11.65     11.71 o
  14   1   6        2.88        9.29     12.76 o
 -14   2   6      163.79      160.65     12.81 o
 -13   2   6        0.06       11.68     12.01 o
 -12   2   6      151.37      149.54     11.80 o
 -11   2   6       83.55       76.60      9.99 o
 -10   2   6       10.99        2.95      7.97 o
  -9   2   6       57.39       46.28      8.00 o
  -8   2   6        5.41        7.01      3.91 o
  -7   2   6      110.56      102.22      6.10 o
  -6   2   6     1837.01     1803.05     15.18 o
  -5   2   6     1305.64     1278.73     13.08 o
  -4   2   6        5.35        6.23      3.10 o
  -3   2   6     1972.32     1997.81     13.03 o
  -2   2   6      520.70      625.40      5.23 o
  -1   2   6       15.01       23.46      2.48 o
   0   2   6     2769.46     2768.88     14.80 o
   1   2   6     2609.05     2722.11     10.96 o
   2   2   6     1871.96     2014.16      8.37 o
   3   2   6     3449.92     3456.76     15.61 o
   4   2   6      162.35      152.10      3.84 o
   5   2   6       24.94       22.75      4.69 o
   6   2   6      698.94      705.89     11.43 o
   7   2   6        3.26        3.86      5.17 o
   8   2   6      117.51      105.99      8.31 o
   9   2   6      945.19      897.21     13.59 o
  10   2   6       91.08       98.35     10.39 o
  11   2   6      128.32      123.02     10.81 o
  12   2   6       24.89       22.68     13.38 o
  13   2   6        1.40        7.95     14.03 o
 -13   3   6      173.79      168.55     15.46 o
 -12   3   6      103.67      101.11     11.94 o
 -11   3   6        5.36       11.93      9.44 o
 -10   3   6       87.47       85.03      8.10 o
  -9   3   6       97.04       78.99      7.68 o
  -8   3   6     4093.46     3991.24     29.68 o
  -7   3   6      227.41      230.92      7.67 o
  -6   3   6      111.68      103.62      5.82 o
  -5   3   6      594.23      616.36      6.43 o
  -4   3   6     2020.08     1982.92     15.45 o
  -3   3   6      179.91      208.00      5.51 o
  -2   3   6      308.66      308.15      5.62 o
  -1   3   6      778.93      760.23      7.85 o
   0   3   6       22.44       26.54      3.89 o
   1   3   6     3014.69     3093.28     17.80 o
   2   3   6     1960.33     1864.25     13.73 o
   3   3   6      491.24      476.64      4.84 o
   4   3   6       25.03       25.65      3.60 o
   5   3   6      905.24      869.52     10.15 o
   6   3   6      181.22      189.61      8.29 o
   7   3   6      848.34      849.36     14.98 o
   8   3   6      300.23      310.52     12.34 o
   9   3   6      113.15      103.80     10.21 o
  10   3   6      119.78      139.07     12.16 o
  11   3   6      208.20      220.56     14.02 o
  12   3   6        0.08        0.00     12.33 o
 -12   4   6        0.34       17.53     17.48 o
 -11   4   6        3.60        6.99     16.32 o
 -10   4   6       41.61       35.99     10.65 o
  -9   4   6       15.09       24.30     10.10 o
  -8   4   6       29.20       25.75      7.84 o
  -7   4   6        0.64        4.02      7.63 o
  -6   4   6        3.34        5.43      6.07 o
  -5   4   6       89.67       86.45      5.69 o
  -4   4   6       51.17       52.75      4.36 o
  -3   4   6       21.87       28.19      6.81 o
  -2   4   6      449.88      478.95      7.82 o
  -1   4   6        1.16        0.00      5.35 o
   0   4   6       64.40       54.36      5.77 o
   1   4   6       37.44       30.30      5.32 o
   2   4   6      191.40      183.04      6.80 o
   3   4   6       65.59       76.49      8.74 o
   4   4   6        0.51        0.35      8.72 o
   5   4   6       73.98       75.89      9.79 o
   6   4   6        4.46        5.68      9.58 o
   7   4   6       16.62       25.37     10.74 o
   8   4   6        4.75        8.92     11.11 o
   9   4   6       56.94       61.81     13.57 o
  10   4   6        9.21       17.03     14.32 o
  11   4   6       32.04       21.27     15.22 o
 -10   5   6      109.92      129.04     17.93 o
  -9   5   6       25.06       36.05     12.30 o
  -8   5   6        4.62       14.42     10.66 o
  -7   5   6      237.98      225.13     12.16 o
  -6   5   6        2.08        5.59      9.61 o
  -5   5   6      172.06      200.84     10.99 o
  -4   5   6       13.35       22.07      9.17 o
  -3   5   6      124.75      111.12      8.01 o
  -2   5   6      203.70      218.54      8.60 o
  -1   5   6       22.58       27.83      7.09 o
   0   5   6        5.71        0.84      8.71 o
   1   5   6      287.89      299.71     11.21 o
   2   5   6      183.07      188.59     10.62 o
   3   5   6        7.09        4.47      9.70 o
   4   5   6       79.77      100.46     11.49 o
   5   5   6        7.43       13.06     10.94 o
   6   5   6        9.67       14.76     10.90 o
   7   5   6      195.47      198.65     13.79 o
   8   5   6        9.70        5.38     12.77 o
   9   5   6       16.86       12.07     15.07 o
  -7   6   6       35.30       48.29     17.62 o
  -6   6   6       11.11       19.26     16.40 o
  -5   6   6      131.86      129.11     13.79 o
  -4   6   6        0.95        0.00     13.16 o
  -3   6   6       20.30       12.73     14.12 o
  -2   6   6       18.77       17.17     13.95 o
  -1   6   6      138.28      160.09     11.24 o
   0   6   6       67.40       62.65     11.55 o
   1   6   6        0.88        0.00     11.30 o
   2   6   6        4.45        8.09     11.24 o
   3   6   6       60.00       49.54     11.00 o
   4   6   6       20.79       20.53     10.89 o
   5   6   6        0.08        6.50     12.51 o
   6   6   6       18.85       15.45     12.35 o
 -14   1   7      187.70      224.30     13.42 o
 -13   1   7       72.20       54.01     12.55 o
 -12   1   7       35.18       42.84     11.71 o
 -11   1   7       80.80       78.76     11.70 o
 -10   1   7        2.09        7.14      9.65 o
  -9   1   7     1407.79     1362.91     14.83 o
  -8   1   7     2141.77     1999.66     15.05 o
  -7   1   7      746.61      737.59      9.84 o
  -6   1   7      315.42      288.59      5.88 o
  -5   1   7     2149.96     2190.94     22.87 o
  -4   1   7      760.09      778.18     10.50 o
  -3   1   7     3825.01     3752.68     11.97 o
  -2   1   7     2327.90     2368.33     17.15 o
  -1   1   7     1112.51     1224.94      6.51 o
   0   1   7     4860.67     4829.98     24.49 o
   1   1   7    13499.97    13749.64     54.51 o
   2   1   7       46.74       60.60      2.47 o
   3   1   7     1177.03     1198.22      6.28 o
   4   1   7     1575.26     1600.26     10.74 o
   5   1   7     1121.41     1233.66     10.49 o
   6   1   7     2492.20     2403.29     26.33 o
   7   1   7     1494.53     1430.62     18.77 o
   8   1   7       75.45       63.57      6.59 o
   9   1   7      322.00      321.83     10.51 o
  10   1   7      218.85      237.10     13.12 o
  11   1   7      127.67      106.70     11.67 o
  12   1   7       93.30      101.51     15.21 o
  13   1   7       10.44       18.02     12.91 o
 -14   2   7       10.99       12.61     12.74 o
 -13   2   7       20.12       34.83     11.67 o
 -12   2   7        3.60       11.93     10.32 o
 -11   2   7       26.21       35.09     10.54 o
 -10   2   7      476.69      488.11     12.41 o
  -9   2   7      934.50      957.94     15.23 o
  -8   2   7      101.74      113.38      7.66 o
  -7   2   7       62.25       77.52      5.85 o
  -6   2   7     2160.67     2170.00     15.65 o
  -5   2   7      101.86      102.33      4.29 o
  -4   2   7      668.13      655.96      7.56 o
  -3   2   7        5.65        7.54      1.74 o
  -2   2   7     1134.46     1141.41      8.84 o
  -1   2   7     1248.10     1162.22      6.67 o
   0   2   7     3029.18     2994.89     21.30 o
   1   2   7      572.98      602.78      4.34 o
   2   2   7      429.74      493.97      4.82 o
   3   2   7       46.17       45.10      3.05 o
   4   2   7       47.39       52.25      2.82 o
   5   2   7     1567.28     1571.14     14.80 o
   6   2   7       91.44       90.49      6.90 o
   7   2   7      495.83      495.36      9.90 o
   8   2   7      433.28      467.43     10.87 o
   9   2   7      268.88      276.70     10.31 o
  10   2   7       20.55       26.17     10.51 o
  11   2   7       93.74      105.32     11.18 o
  12   2   7        0.82        0.00     13.39 o
  13   2   7      110.53      115.33     15.22 o
 -13   3   7       26.14       21.93     14.98 o
 -12   3   7        3.87        5.96     11.49 o
 -11   3   7      105.91       86.63      9.67 o
 -10   3   7        0.18        1.46      8.73 o
  -9   3   7       45.92       46.47      7.68 o
  -8   3   7      161.58      158.68      8.09 o
  -7   3   7      355.58      345.99      8.44 o
  -6   3   7      226.24      214.10      6.49 o
  -5   3   7      161.68      160.78      5.13 o
  -4   3   7       20.45       19.10      2.57 o
  -3   3   7       17.65       17.28      4.43 o
  -2   3   7      283.04      267.29      5.93 o
  -1   3   7       78.54       69.00      5.33 o
   0   3   7       51.66       59.17      4.91 o
   1   3   7       29.58       45.06      4.08 o
   2   3   7       60.16       53.68      3.00 o
   3   3   7     1024.91     1025.84      8.41 o
   4   3   7       67.66       68.00      4.17 o
   5   3   7       81.55       81.25      5.57 o
   6   3   7       30.64       33.72      6.86 o
   7   3   7       41.72       36.35      8.64 o
   8   3   7       54.72       58.10      9.85 o
   9   3   7      189.67      150.21     10.91 o
  10   3   7        0.44        2.82     11.21 o
  11   3   7        9.25       11.61     12.71 o
  12   3   7       24.15       20.42     13.42 o
 -11   4   7       18.13       17.65     14.97 o
 -10   4   7      145.80      167.28     13.19 o
  -9   4   7       51.53       40.40      9.24 o
  -8   4   7       12.34       26.10      9.08 o
  -7   4   7      225.04      269.61     11.83 o
  -6   4   7      416.10      387.31     10.31 o
  -5   4   7       50.81       55.86      7.55 o
  -4   4   7       54.43       59.45      8.68 o
  -3   4   7      374.08      350.42      7.97 o
  -2   4   7     1002.68     1022.01     10.32 o
  -1   4   7     1066.58     1049.80     10.54 o
   0   4   7      449.30      444.89      9.11 o
   1   4   7       75.37       86.33      6.29 o
   2   4   7       12.68       13.79      6.94 o
   3   4   7      377.20      367.58     11.30 o
   4   4   7      129.58      140.18      9.68 o
   5   4   7      262.51      298.07     11.91 o
   6   4   7      123.33      122.83     10.58 o
   7   4   7      167.81      172.58     12.03 o
   8   4   7      219.93      237.88     13.69 o
   9   4   7       62.51       69.09     12.29 o
  10   4   7        6.43        4.36     13.20 o
  -9   5   7      120.83      148.24     14.69 o
  -8   5   7       29.68       30.85     11.51 o
  -7   5   7        5.68        2.94     10.28 o
  -6   5   7        6.64        5.58     10.86 o
  -5   5   7        2.09        1.02      9.63 o
  -4   5   7      123.33      112.97      9.24 o
  -3   5   7       12.12        8.70      7.50 o
  -2   5   7      128.63      119.79      7.79 o
  -1   5   7       21.33       20.36      7.41 o
   0   5   7       68.89       66.56      9.07 o
   1   5   7       99.31       90.23      9.57 o
   2   5   7        3.90        1.53      9.22 o
   3   5   7       11.39       11.49     10.15 o
   4   5   7      104.40       90.39     11.10 o
   5   5   7       32.16       35.64     11.47 o
   6   5   7       90.94       93.84     11.92 o
   7   5   7       80.15       87.42     12.50 o
   8   5   7       14.70        5.74     12.17 o
  -6   6   7       10.31        4.27     18.07 o
  -5   6   7       15.35       11.03     14.95 o
  -4   6   7       18.02       16.67     13.73 o
  -3   6   7        5.57        1.27     13.43 o
  -2   6   7        0.16        0.00     13.62 o
  -1   6   7      136.23      165.89     13.85 o
   0   6   7       85.17       93.46     12.26 o
   1   6   7       24.96       25.32     12.19 o
   2   6   7      131.31      146.91     13.75 o
   3   6   7        1.22        1.87     12.35 o
   4   6   7        1.42        0.00     10.82 o
   5   6   7       43.58       43.15     12.12 o
 -14   0   8       23.51       43.02     16.18 o
 -13   0   8       58.81       47.39     16.22 o
 -12   0   8       46.09       78.53     15.64 o
 -11   0   8     1906.28     1877.65     43.72 o
 -10   0   8     1272.77     1201.66     22.59 o
  -9   0   8       42.62       39.04      8.95 o
  -8   0   8      246.59      226.68      9.83 o
  -7   0   8      954.39      917.36     27.18 o
  -6   0   8     1187.96     1114.45     23.06 o
  -5   0   8     4300.51     4437.18     47.94 o
  -4   0   8      212.36      217.88      8.49 o
  -3   0   8      751.39      666.24     11.69 o
  -2   0   8     4310.24     4372.50     41.48 o
  -1   0   8     3160.91     3170.28     22.23 o
   0   0   8      436.49      433.58      8.61 o
   1   0   8       68.09       79.21      4.85 o
   2   0   8      742.90      730.72      7.63 o
   3   0   8     2705.30     2725.85     19.86 o
   4   0   8     5000.44     4944.36     49.20 o
   5   0   8      909.09      866.05     18.11 o
   6   0   8      132.14      132.02      9.32 o
   7   0   8      781.27      811.37     13.64 o
   8   0   8      443.67      402.78     10.59 o
   9   0   8      304.59      307.80     14.76 o
  10   0   8      592.33      588.96     19.60 o
  11   0   8      130.86      107.48     19.08 o
  12   0   8       24.94       25.38     18.47 o
  13   0   8      169.74      207.34     22.69 o
 -14   1   8        9.38       15.20     12.70 o
 -13   1   8        8.13       16.27     11.77 o
 -12   1   8       91.86       89.92     11.49 o
 -11   1   8       14.25       16.32      9.73 o
 -10   1   8       13.06       14.53      9.14 o
  -9   1   8       97.19      111.11      8.95 o
  -8   1   8      159.59      166.31      8.81 o
  -7   1   8       62.19       50.72      3.00 o
  -6   1   8      110.03      123.04      6.22 o
  -5   1   8      335.13      316.59      7.82 o
  -4   1   8       27.66       21.87      2.44 o
  -3   1   8     2660.48     2622.15     18.62 o
  -2   1   8      493.99      531.84      6.48 o
  -1   1   8       80.13       73.83      2.95 o
   0   1   8      776.67      816.67      5.62 o
   1   1   8      856.65      892.70      7.48 o
   2   1   8      105.25      119.89      2.96 o
   3   1   8      928.23      912.45      6.65 o
   4   1   8       26.86       31.05      3.70 o
   5   1   8      911.90      937.85      7.51 o
   6   1   8       38.67       42.89      4.31 o
   7   1   8       57.68       55.93      5.20 o
   8   1   8       94.79       97.35      6.91 o
   9   1   8        4.88        5.67     10.55 o
  10   1   8       24.64       20.56     11.97 o
  11   1   8       65.91       65.61     13.42 o
  12   1   8      210.95      226.80     16.59 o
  13   1   8        0.24       13.55     15.93 o
 -13   2   8        3.66        6.32     12.76 o
 -12   2   8       34.27       53.18     11.47 o
 -11   2   8      220.91      226.90     11.69 o
 -10   2   8      287.20      257.89     11.30 o
  -9   2   8       15.06       15.01      8.89 o
  -8   2   8      897.92      828.28     13.88 o
  -7   2   8       21.00       24.23      6.41 o
  -6   2   8      190.22      183.60      5.39 o
  -5   2   8      998.37      956.87      7.36 o
  -4   2   8      216.27      241.04      4.14 o
  -3   2   8      254.74      249.66      3.66 o
  -2   2   8     1382.90     1355.89      9.81 o
  -1   2   8      718.49      791.54      5.28 o
   0   2   8        7.89        7.32      2.35 o
   1   2   8     1052.16     1086.44      7.31 o
   2   2   8      736.38      773.48      5.74 o
   3   2   8       34.24       36.20      3.33 o
   4   2   8     1386.75     1385.93      9.92 o
   5   2   8       43.50       36.24      4.31 o
   6   2   8       26.16       31.95      6.23 o
   7   2   8      368.93      363.70      9.39 o
   8   2   8        1.85        5.92      7.62 o
   9   2   8      104.73      107.43      9.41 o
  10   2   8      133.97      128.50     11.27 o
  11   2   8        3.59        2.74     11.71 o
  12   2   8       67.12       80.39     15.10 o
 -12   3   8      102.42      113.72     11.97 o
 -11   3   8       62.08       42.31     10.25 o
 -10   3   8      138.81      191.44     10.28 o
  -9   3   8      148.71      169.84      9.29 o
  -8   3   8      186.35      179.81      8.10 o
  -7   3   8       97.21       89.29      7.13 o
  -6   3   8      212.33      212.25      7.87 o
  -5   3   8        0.75        5.74      4.44 o
  -4   3   8     1598.74     1517.66     25.93 o
  -3   3   8     1370.18     1376.67     12.11 o
  -2   3   8      363.71      334.92      6.17 o
  -1   3   8      236.51      233.85      5.99 o
   0   3   8      839.09      835.24      8.53 o
   1   3   8      129.54      145.61      5.43 o
   2   3   8      612.04      596.89      6.40 o
   3   3   8     1867.84     1838.90     16.97 o
   4   3   8      270.34      283.03      6.76 o
   5   3   8      968.64     1002.40     11.92 o
   6   3   8      745.01      706.04     11.30 o
   7   3   8        2.36        2.22      8.76 o
   8   3   8       19.44       13.35      9.46 o
   9   3   8      336.93      307.00     11.98 o
  10   3   8       79.07       71.28     12.20 o
  11   3   8      160.24      162.39     14.02 o
 -11   4   8        3.44        9.75     14.33 o
 -10   4   8        8.84        5.10     12.28 o
  -9   4   8       34.21       31.69     10.86 o
  -8   4   8       19.17       28.26     10.39 o
  -7   4   8       39.57       28.83     10.70 o
  -6   4   8        8.77        7.09      8.78 o
  -5   4   8       41.67       44.30      8.57 o
  -4   4   8        3.76        0.04      7.81 o
  -3   4   8       56.27       46.35      5.94 o
  -2   4   8        4.15        2.57      5.60 o
  -1   4   8      267.82      260.03      7.43 o
   0   4   8        5.85        3.98      6.22 o
   1   4   8        0.36        2.16      6.10 o
   2   4   8      269.15      285.82      8.98 o
   3   4   8      725.96      712.53     12.26 o
   4   4   8      605.80      581.56     15.56 o
   5   4   8        5.13        5.30      9.26 o
   6   4   8       42.68       37.84     10.71 o
   7   4   8        0.16        0.52     11.18 o
   8   4   8        0.26        3.31     11.43 o
   9   4   8        0.11        5.90     11.68 o
  10   4   8        1.86        4.16     14.43 o
  -9   5   8       56.10       72.38     13.82 o
  -8   5   8       72.25       58.85     12.55 o
  -7   5   8       47.04       50.52     12.69 o
  -6   5   8       14.40       20.11     11.83 o
  -5   5   8        1.66        0.00     10.22 o
  -4   5   8       21.20       33.17      8.79 o
  -3   5   8      512.74      498.93     12.00 o
  -2   5   8        1.19        2.86      8.56 o
  -1   5   8       83.86       90.62     10.15 o
   0   5   8      111.79      127.74     11.37 o
   1   5   8       16.71       17.42     10.76 o
   2   5   8      125.33      158.59     10.55 o
   3   5   8       56.75       52.64     10.07 o
   4   5   8        1.35        1.31     10.16 o
   5   5   8      200.60      197.50     11.78 o
   6   5   8       93.75      105.74     12.28 o
   7   5   8        1.32        6.05     12.16 o
   8   5   8       50.85       43.85     13.34 o
  -5   6   8       20.69       18.75     13.92 o
  -4   6   8        5.61        9.48     14.75 o
  -3   6   8        0.05        0.47     13.81 o
  -2   6   8       69.76       84.66     14.72 o
  -1   6   8        8.08       13.12     13.31 o
   0   6   8       17.15        7.37     14.41 o
   1   6   8        1.27        3.87     11.76 o
   2   6   8       19.48       16.72     13.32 o
   3   6   8       30.84       35.72     13.44 o
   4   6   8       17.95       10.02     13.15 o
 -13   1   9      364.76      363.52     14.89 o
 -12   1   9      169.70      136.93     12.16 o
 -11   1   9       26.99       37.87     11.90 o
 -10   1   9       64.16       67.90      9.21 o
  -9   1   9       80.11       69.64      8.91 o
  -8   1   9      357.07      358.79     10.01 o
  -7   1   9      290.48      265.21      8.88 o
  -6   1   9      419.38      424.83      7.76 o
  -5   1   9      501.18      426.22      6.94 o
  -4   1   9     3653.30     3781.36     28.35 o
  -3   1   9      732.85      775.66      6.59 o
  -2   1   9      316.38      301.90      4.59 o
  -1   1   9       50.98       45.76      3.14 o
   0   1   9      111.61      109.00      3.36 o
   1   1   9     1962.53     1942.76     16.61 o
   2   1   9     1981.17     1897.62     14.15 o
   3   1   9      197.10      189.51      4.49 o
   4   1   9      866.20      842.12      8.60 o
   5   1   9      281.40      262.58      6.22 o
   6   1   9        1.02        2.21      4.57 o
   7   1   9      526.90      551.63      9.57 o
   8   1   9      242.06      232.36      8.10 o
   9   1   9       29.14       28.85      9.32 o
  10   1   9      677.90      660.48     14.82 o
  11   1   9      222.64      255.60     12.84 o
  12   1   9       29.02       38.92     11.90 o
 -13   2   9       17.98       34.65     12.11 o
 -12   2   9       58.81       68.62     12.40 o
 -11   2   9      119.65      136.30     11.42 o
 -10   2   9       16.85       16.81      9.87 o
  -9   2   9       61.33       72.18      9.46 o
  -8   2   9       43.14       43.40      9.02 o
  -7   2   9     1721.38     1705.31     21.25 o
  -6   2   9      739.80      728.86     12.03 o
  -5   2   9      905.36      872.32     11.00 o
  -4   2   9       58.49       60.13      3.97 o
  -3   2   9      386.04      367.84      5.06 o
  -2   2   9      145.10      148.12      3.64 o
  -1   2   9      151.95      142.25      3.56 o
   0   2   9     1422.39     1403.37      9.30 o
   1   2   9      652.14      673.37      6.69 o
   2   2   9      254.24      253.01      4.71 o
   3   2   9     2701.99     2624.96     17.34 o
   4   2   9      620.19      589.07      7.01 o
   5   2   9       32.14       29.00      4.89 o
   6   2   9      245.83      240.45      7.85 o
   7   2   9        1.23        0.00      7.18 o
   8   2   9       63.26       69.33      7.93 o
   9   2   9      513.55      514.20     12.42 o
  10   2   9       11.11       21.94     12.48 o
  11   2   9        5.27        9.60     12.54 o
  12   2   9       26.39       45.58     14.07 o
 -12   3   9        7.15       10.69     14.65 o
 -11   3   9       16.18       18.09     11.76 o
 -10   3   9       15.87       19.61     10.15 o
  -9   3   9       39.71       56.70      9.79 o
  -8   3   9        7.62       10.56      8.28 o
  -7   3   9       20.51       13.58      7.33 o
  -6   3   9       38.43       39.45      6.95 o
  -5   3   9       86.76       90.90      6.31 o
  -4   3   9       61.19       59.37      7.50 o
  -3   3   9        0.48        5.91      4.63 o
  -2   3   9      172.68      180.87      5.31 o
  -1   3   9      103.15      109.09      4.93 o
   0   3   9        1.48        6.23      4.77 o
   1   3   9        3.43        5.88      5.18 o
   2   3   9      362.04      348.10      7.51 o
   3   3   9        0.19       18.80      4.60 o
   4   3   9      164.94      152.95      6.89 o
   5   3   9      107.77      117.70      7.29 o
   6   3   9        0.88        5.31      7.73 o
   7   3   9       10.65        9.32      8.51 o
   8   3   9        4.19        0.00      9.33 o
   9   3   9        1.12        4.68     11.12 o
  10   3   9       19.98       26.74     13.80 o
  11   3   9       10.53       18.45     14.09 o
 -10   4   9        5.37        2.09     12.08 o
  -9   4   9       64.38       78.98     11.40 o
  -8   4   9       73.84       51.87     10.98 o
  -7   4   9      190.30      218.20     12.67 o
  -6   4   9      535.52      542.48     13.00 o
  -5   4   9      175.00      160.67     10.47 o
  -4   4   9        1.66        9.23      8.47 o
  -3   4   9       64.26       69.59      7.97 o
  -2   4   9      214.81      223.11      7.76 o
  -1   4   9       54.90       63.99      7.41 o
   0   4   9      185.72      195.40      7.95 o
   1   4   9      120.61      110.10      6.91 o
   2   4   9      212.62      217.76      8.67 o
   3   4   9      676.36      687.00     11.67 o
   4   4   9       92.63      106.53      9.72 o
   5   4   9       20.33       12.96      9.63 o
   6   4   9       56.38       52.83     10.62 o
   7   4   9       16.70       12.71     10.67 o
   8   4   9      209.29      212.83     12.52 o
   9   4   9      112.84      108.02     13.10 o
  -8   5   9        5.78        1.36     12.23 o
  -7   5   9       32.46       33.31     12.93 o
  -6   5   9        0.73        0.00     12.15 o
  -5   5   9        0.25        0.00     10.59 o
  -4   5   9      123.21      115.46     10.73 o
  -3   5   9       69.70       59.88      9.61 o
  -2   5   9       32.05       24.07      8.69 o
  -1   5   9        2.40        0.00     10.63 o
   0   5   9       89.09       84.97     11.22 o
   1   5   9       23.82       16.93     12.31 o
   2   5   9       86.85       85.20     13.16 o
   3   5   9        7.42        4.06     12.20 o
   4   5   9        0.14        5.60     11.57 o
   5   5   9        7.36        7.51     11.81 o
   6   5   9       28.37       24.63     12.54 o
   7   5   9       11.46        6.10     13.42 o
  -4   6   9        1.57        8.87     13.29 o
  -3   6   9       24.35       19.12     14.35 o
  -2   6   9        2.98        8.24     13.57 o
  -1   6   9        1.02       12.60     13.71 o
   0   6   9       33.47       40.66     13.46 o
   1   6   9        0.87        0.85     15.88 o
   2   6   9       27.73       32.61     13.55 o
 -13   0  10       23.41       20.42     20.09 o
 -12   0  10       37.27       42.95     14.73 o
 -11   0  10      117.23       89.70     14.53 o
 -10   0  10       70.20       93.02     14.32 o
  -9   0  10      145.00      125.53     12.91 o
  -8   0  10      132.96      124.31     11.88 o
  -7   0  10     1519.60     1462.40     27.64 o
  -6   0  10     1212.26     1209.67     14.67 o
  -5   0  10      190.61      229.05      8.27 o
  -4   0  10      772.85      784.76     16.88 o
  -3   0  10      140.55      172.94      4.07 o
  -2   0  10     1936.32     1882.63     15.06 o
  -1   0  10     1866.67     1873.58     17.12 o
   0   0  10     5270.54     5536.37     33.08 o
   1   0  10      280.80      291.15      8.11 o
   2   0  10     2558.04     2582.40     17.08 o
   3   0  10      391.61      355.79      6.54 o
   4   0  10      490.92      517.23      8.42 o
   5   0  10     1148.02     1171.54     16.94 o
   6   0  10        3.06        3.83      8.94 o
   7   0  10     1011.47     1020.31     15.14 o
   8   0  10      656.85      624.71     20.45 o
   9   0  10      304.63      278.33     15.74 o
  10   0  10       37.32       42.69     19.10 o
  11   0  10       52.39       70.79     20.32 o
  12   0  10       31.77       31.38     19.81 o
 -13   1  10       39.33       36.93     12.22 o
 -12   1  10        0.85        5.44     11.95 o
 -11   1  10       11.78       12.19     11.44 o
 -10   1  10        1.17        0.00     10.11 o
  -9   1  10      102.73      102.61      9.14 o
  -8   1  10      545.72      553.42     12.89 o
  -7   1  10        0.89        0.99      7.59 o
  -6   1  10      287.26      300.28      9.18 o
  -5   1  10      665.96      689.31     10.35 o
  -4   1  10       81.12       76.66      4.08 o
  -3   1  10       10.94       13.25      3.23 o
  -2   1  10      434.59      409.53      5.01 o
  -1   1  10      559.41      553.55      6.37 o
   0   1  10       12.83       16.72      2.79 o
   1   1  10     1046.62     1032.80      8.25 o
   2   1  10       19.30       17.22      3.14 o
   3   1  10        2.21        4.91      3.30 o
   4   1  10       32.67       30.24      3.97 o
   5   1  10        9.04       11.04      5.67 o
   6   1  10       65.71       69.24      6.40 o
   7   1  10      317.40      322.90      8.29 o
   8   1  10       11.39        8.28      7.59 o
   9   1  10        8.80        2.33      9.60 o
  10   1  10       35.61       35.84     10.71 o
  11   1  10        0.00        9.26     10.61 o
  12   1  10       10.67       20.78     12.39 o
 -12   2  10       65.67       79.70     11.93 o
 -11   2  10        0.61       14.87     10.35 o
 -10   2  10      105.59      108.03     10.15 o
  -9   2  10       43.03       40.57      9.08 o
  -8   2  10       70.47       77.50      8.84 o
  -7   2  10        7.88       11.41      8.52 o
  -6   2  10     1483.04     1462.20     15.47 o
  -5   2  10        6.54       12.98      4.83 o
  -4   2  10      514.12      504.30      7.14 o
  -3   2  10       23.57       23.07      2.96 o
  -2   2  10      159.13      153.66      4.07 o
  -1   2  10      775.64      769.88      7.12 o
   0   2  10      202.31      203.91      4.19 o
   1   2  10        5.62        8.34      3.53 o
   2   2  10     1635.18     1633.41     10.46 o
   3   2  10      303.58      306.16      5.68 o
   4   2  10      484.46      511.81      6.96 o
   5   2  10      449.44      446.34      8.70 o
   6   2  10       38.83       43.70      6.71 o
   7   2  10       62.41       66.32      7.72 o
   8   2  10      232.09      234.43      9.29 o
   9   2  10      107.89       92.55      9.79 o
  10   2  10       15.14       10.16     11.43 o
  11   2  10       69.17       72.63     12.78 o
 -11   3  10        4.06        3.58     11.74 o
 -10   3  10        0.26        2.87     10.18 o
  -9   3  10      298.14      314.77     11.96 o
  -8   3  10      865.75      874.74     14.65 o
  -7   3  10       27.69       25.16      9.17 o
  -6   3  10       42.55       48.33      9.21 o
  -5   3  10      386.48      384.45     11.65 o
  -4   3  10        6.11        6.70      7.45 o
  -3   3  10      202.17      190.69      5.91 o
  -2   3  10      255.04      249.72      7.55 o
  -1   3  10       57.87       57.15      6.49 o
   0   3  10      937.12      944.52     11.12 o
   1   3  10      891.54      871.04     10.97 o
   2   3  10        8.81        7.09      5.62 o
   3   3  10      381.36      370.08      8.61 o
   4   3  10       95.89       98.27      7.89 o
   5   3  10        6.03        5.17      7.68 o
   6   3  10      412.67      420.68     12.04 o
   7   3  10      259.06      243.52     11.53 o
   8   3  10        0.37        0.22     10.37 o
   9   3  10      138.39      147.65     13.50 o
  10   3  10       10.72       19.98     13.08 o
 -10   4  10        2.93        2.51     12.67 o
  -9   4  10       28.31       31.33     12.08 o
  -8   4  10      190.31      207.79     13.89 o
  -7   4  10      121.12      102.61     12.86 o
  -6   4  10       30.07       41.90     10.63 o
  -5   4  10        9.17        1.91      9.61 o
  -4   4  10        0.10        0.00      8.00 o
  -3   4  10      191.07      202.36      9.31 o
  -2   4  10        0.01        0.00      7.42 o
  -1   4  10       49.04       45.89      7.57 o
   0   4  10       17.21       15.52      7.20 o
   1   4  10        4.45        6.85      9.15 o
   2   4  10        4.52        1.85      9.58 o
   3   4  10       12.35        5.72      9.05 o
   4   4  10        9.21       13.23     10.08 o
   5   4  10       31.65       23.11     10.88 o
   6   4  10        0.90        4.44     11.27 o
   7   4  10        4.71        7.07     11.93 o
   8   4  10        8.04       10.71     11.62 o
  -7   5  10        0.70        0.00     12.90 o
  -6   5  10       15.26       19.06     12.19 o
  -5   5  10       39.72       39.92     12.56 o
  -4   5  10        0.71        2.00     10.58 o
  -3   5  10        0.87        1.60      9.26 o
  -2   5  10      122.68      134.12     10.76 o
  -1   5  10       84.38       64.21     12.22 o
   0   5  10       57.25       75.32     12.60 o
   1   5  10       40.12       32.96     12.10 o
   2   5  10       13.90       17.62     12.59 o
   3   5  10       61.12       65.04     12.08 o
   4   5  10        0.99        5.07     11.93 o
   5   5  10        0.79        0.00     12.79 o
   6   5  10       19.27       32.30     12.64 o
 -12   1  11       51.14       33.87     11.96 o
 -11   1  11       10.54        4.45     11.46 o
 -10   1  11      263.15      266.71     12.19 o
  -9   1  11      814.17      793.03     14.23 o
  -8   1  11      133.69      145.29      9.49 o
  -7   1  11       38.75       37.38      7.99 o
  -6   1  11      448.10      457.14     10.44 o
  -5   1  11      189.05      177.96      8.04 o
  -4   1  11     2321.33     2190.33     17.78 o
  -3   1  11      768.44      773.36      8.76 o
  -2   1  11       64.83       69.05      3.19 o
  -1   1  11      263.64      241.73      6.67 o
   0   1  11     1610.25     1622.45     11.76 o
   1   1  11       10.20       11.98      4.18 o
   2   1  11      370.87      396.75      6.68 o
   3   1  11      374.70      372.67      5.25 o
   4   1  11        1.11        3.46      4.01 o
   5   1  11     1298.82     1299.36     12.07 o
   6   1  11      303.64      291.02      8.14 o
   7   1  11      162.17      151.92      8.30 o
   8   1  11       24.86       35.13      9.43 o
   9   1  11      107.37      107.68     11.66 o
  10   1  11       31.51       41.98     11.68 o
  11   1  11      153.91      178.98     14.48 o
 -12   2  11       45.20       49.70     12.05 o
 -11   2  11      154.92      186.12     12.42 o
 -10   2  11      262.53      270.33     12.30 o
  -9   2  11       13.56        8.08      9.77 o
  -8   2  11       11.06       20.35      9.35 o
  -7   2  11       33.45       41.19      8.39 o
  -6   2  11      325.45      333.82     10.38 o
  -5   2  11      361.57      337.53      9.83 o
  -4   2  11       54.72       53.63      5.47 o
  -3   2  11       20.11       20.53      3.62 o
  -2   2  11      629.94      626.83      7.49 o
  -1   2  11      858.37      829.30     10.10 o
   0   2  11       27.97       31.47      3.82 o
   1   2  11      283.35      264.86      5.97 o
   2   2  11      657.89      609.45      8.78 o
   3   2  11       29.30       23.10      4.48 o
   4   2  11     1154.49     1197.13     20.92 o
   5   2  11       21.05       22.77      6.83 o
   6   2  11       66.61       60.38      7.39 o
   7   2  11      127.45      135.23      8.58 o
   8   2  11       16.19       18.18      9.26 o
   9   2  11        1.12        0.00     11.90 o
  10   2  11      101.47      106.33     13.41 o
 -11   3  11        0.07        0.00     12.76 o
 -10   3  11       17.17       13.65     10.28 o
  -9   3  11       11.98        8.42     10.81 o
  -8   3  11      100.21      106.31     10.59 o
  -7   3  11       44.06       42.27      9.04 o
  -6   3  11       69.56       72.29      9.18 o
  -5   3  11        3.85        1.89      8.38 o
  -4   3  11        4.01        5.44      7.22 o
  -3   3  11       97.12      104.09      7.14 o
  -2   3  11       52.21       46.12      6.41 o
  -1   3  11       51.39       53.19      6.59 o
   0   3  11        5.34        2.34      6.53 o
   1   3  11       24.51       22.85      7.17 o
   2   3  11       52.76       43.48      8.79 o
   3   3  11        7.58       14.48      7.67 o
   4   3  11      312.65      325.54     10.69 o
   5   3  11        6.31        6.45     10.07 o
   6   3  11        4.99        8.92      9.15 o
   7   3  11       18.61       10.98     10.63 o
   8   3  11       43.78       27.81     11.88 o
   9   3  11        1.63        0.00     14.21 o
  -9   4  11       18.80       21.49     12.69 o
  -8   4  11       10.81       18.62     13.78 o
  -7   4  11       39.89       48.03     12.49 o
  -6   4  11        2.41       10.07     11.51 o
  -5   4  11       44.62       37.94     10.66 o
  -4   4  11       12.50        9.19      8.83 o
  -3   4  11        1.03        5.56      7.81 o
  -2   4  11     1098.00     1076.39     13.44 o
  -1   4  11       70.22       77.01      8.01 o
   0   4  11        0.38        0.00      9.76 o
   1   4  11      121.58      123.97     10.21 o
   2   4  11        7.38        0.00      9.94 o
   3   4  11       35.56       41.71      9.62 o
   4   4  11      299.60      288.38     12.47 o
   5   4  11       49.81       45.35     11.09 o
   6   4  11       16.04       25.85     13.74 o
   7   4  11      139.57      143.97     14.72 o
   8   4  11        3.38        2.91     14.49 o
  -6   5  11        2.16        7.80     16.25 o
  -5   5  11       41.22       45.34     12.88 o
  -4   5  11       11.64       16.85     10.61 o
  -3   5  11       27.37       25.89      9.61 o
  -2   5  11       22.37       22.59     10.34 o
  -1   5  11       27.16       30.34     12.02 o
   0   5  11       72.46       81.13     13.79 o
   1   5  11        1.20        0.00     13.19 o
   2   5  11       16.31       19.34     13.08 o
   3   5  11       15.52       20.53     12.76 o
   4   5  11        9.24        6.31     14.06 o
   5   5  11       28.69       33.29     14.86 o
 -12   0  12      333.87      322.96     24.60 o
 -11   0  12      323.76      294.02     22.84 o
 -10   0  12      115.04      100.69     20.43 o
  -9   0  12       50.22       53.75     17.60 o
  -8   0  12       56.85       56.62     18.29 o
  -7   0  12      192.40      164.70     18.27 o
  -6   0  12      362.05      356.71     20.58 o
  -5   0  12     1024.00     1083.46     18.08 o
  -4   0  12       62.91       82.34      7.21 o
  -3   0  12     1171.42     1132.73      9.86 o
  -2   0  12      233.93      250.81      7.26 o
  -1   0  12       36.80       25.47      4.75 o
   0   0  12      184.45      210.78      8.17 o
   1   0  12       78.69       75.03      7.60 o
   2   0  12       41.99       56.60      9.21 o
   3   0  12     1596.08     1569.02     25.19 o
   4   0  12      528.18      520.59     11.57 o
   5   0  12       38.93       50.07     10.44 o
   6   0  12        9.58        4.81     10.13 o
   7   0  12      176.72      147.72     12.14 o
   8   0  12      123.72      141.96     14.53 o
   9   0  12      207.26      210.30     21.50 o
  10   0  12       79.01       83.49     18.97 o
 -12   1  12        1.81        6.33     13.63 o
 -11   1  12        3.94        6.35     12.06 o
 -10   1  12        7.18        9.35     12.02 o
  -9   1  12        2.57        0.49      9.63 o
  -8   1  12        7.18       10.64      8.57 o
  -7   1  12      195.22      183.09      9.19 o
  -6   1  12      258.26      248.19      9.27 o
  -5   1  12      139.53      139.49      7.71 o
  -4   1  12      192.69      195.19      8.41 o
  -3   1  12      128.17      125.23      5.92 o
  -2   1  12        5.06        3.88      5.43 o
  -1   1  12       70.75       73.27      6.22 o
   0   1  12        0.94        7.21      5.50 o
   1   1  12      248.31      251.99      6.91 o
   2   1  12      332.13      331.69      7.45 o
   3   1  12        1.60        0.00      5.30 o
   4   1  12       17.97       14.40      6.81 o
   5   1  12      144.42      162.30      7.88 o
   6   1  12        0.39        1.79      7.99 o
   7   1  12       25.51       34.10      8.57 o
   8   1  12        5.79        9.96      9.98 o
   9   1  12       10.47        5.87     11.20 o
  10   1  12       54.63       70.60     13.63 o
 -11   2  12      105.71       97.63     12.31 o
 -10   2  12        7.36        9.13     10.64 o
  -9   2  12        1.11        2.19     10.19 o
  -8   2  12       23.10       20.17      9.56 o
  -7   2  12       71.72       70.79      8.97 o
  -6   2  12      291.88      281.26     10.49 o
  -5   2  12       60.05       56.27      8.30 o
  -4   2  12       34.67       27.23      5.33 o
  -3   2  12      133.69      135.06      6.54 o
  -2   2  12      387.40      397.19      7.98 o
  -1   2  12       29.76       28.28      5.95 o
   0   2  12       81.74       94.60      6.71 o
   1   2  12       14.79       15.68      6.46 o
   2   2  12      173.69      164.53      6.96 o
   3   2  12       68.69       86.89      6.34 o
   4   2  12      136.68      131.26      8.23 o
   5   2  12        1.54        3.98      7.82 o
   6   2  12       64.96       70.82      8.78 o
   7   2  12        0.77        0.00      8.59 o
   8   2  12       18.44       16.74     11.78 o
   9   2  12       95.05      101.54     14.76 o
  10   2  12        1.23        8.49     14.03 o
 -10   3  12       73.26       91.25     11.41 o
  -9   3  12       13.97        6.71     10.05 o
  -8   3  12       47.22       57.53      9.74 o
  -7   3  12        6.46        9.73      9.12 o
  -6   3  12        0.62       11.46      8.89 o
  -5   3  12      380.71      397.03     12.02 o
  -4   3  12      352.40      355.38     11.85 o
  -3   3  12      104.05      111.80      8.44 o
  -2   3  12       18.85       12.87      7.20 o
  -1   3  12       38.57       39.04      6.98 o
   0   3  12       10.34       18.43      7.08 o
   1   3  12      438.05      423.05     10.55 o
   2   3  12      241.93      229.76     10.78 o
   3   3  12      381.81      373.40     11.54 o
   4   3  12     1400.67     1325.69     18.77 o
   5   3  12       16.85       18.74     12.22 o
   6   3  12       37.62       35.78     12.60 o
   7   3  12       73.20       74.92     14.88 o
   8   3  12        6.53        0.00     15.84 o
  -8   4  12       26.51       31.27     15.76 o
  -7   4  12        1.24       11.02     12.74 o
  -6   4  12       73.96       68.26     12.23 o
  -5   4  12       13.05       12.59     10.47 o
  -4   4  12       13.91       16.96      9.76 o
  -3   4  12       18.72       20.96      8.75 o
  -2   4  12       76.21       71.19      8.40 o
  -1   4  12        3.21        0.60      8.86 o
   0   4  12       17.48       11.57     10.64 o
   1   4  12       12.07       13.29      9.83 o
   2   4  12        0.18        1.99     10.11 o
   3   4  12        8.48        3.49     10.82 o
   4   4  12       20.17       23.66     12.67 o
   5   4  12       24.42       22.46     12.57 o
   6   4  12       21.14       21.42     12.54 o
   7   4  12        0.53        2.25     15.21 o
  -5   5  12       32.67       34.04     15.78 o
  -4   5  12       48.55       56.15     11.20 o
  -3   5  12       12.18        3.76     13.33 o
  -2   5  12       12.12       17.27     11.46 o
  -1   5  12       10.88        7.04     11.41 o
   0   5  12       19.59        8.37     12.81 o
   1   5  12       37.07       35.53     13.47 o
   2   5  12       76.48       91.21     13.79 o
   3   5  12       55.79       55.81     13.91 o
 -11   1  13       26.67       35.18     13.24 o
 -10   1  13       13.55       18.55     14.40 o
  -9   1  13       73.18       72.39     13.46 o
  -8   1  13      213.63      217.15     14.28 o
  -7   1  13        1.75        7.46     12.36 o
  -6   1  13      100.53       90.93     12.04 o
  -5   1  13      668.89      674.42     13.00 o
  -4   1  13      269.72      289.89      8.87 o
  -3   1  13       64.42       54.60      7.23 o
  -2   1  13      138.44      145.51      6.80 o
  -1   1  13       59.74       48.94      5.75 o
   0   1  13      365.17      355.90      8.17 o
   1   1  13      839.06      847.81     10.52 o
   2   1  13      138.85      143.91      6.70 o
   3   1  13      140.19      151.61      7.42 o
   4   1  13      214.41      212.83      8.95 o
   5   1  13       78.82       91.43      8.70 o
   6   1  13      368.27      381.34     10.98 o
   7   1  13       58.07       61.72      9.60 o
   8   1  13       16.47       22.11     10.90 o
   9   1  13       89.23       98.25     11.70 o
 -10   2  13        3.81       14.52     13.08 o
  -9   2  13       34.50       35.10     13.37 o
  -8   2  13      124.78      128.10     11.50 o
  -7   2  13      452.38      490.98     15.22 o
  -6   2  13      122.29      135.28     10.94 o
  -5   2  13       17.25       17.74     10.33 o
  -4   2  13      176.85      165.67     10.24 o
  -3   2  13       35.83       33.19      8.79 o
  -2   2  13       83.24       80.44      7.93 o
  -1   2  13      330.03      327.26     10.57 o
   0   2  13      231.11      235.63      9.79 o
   1   2  13       19.56       17.21      8.69 o
   2   2  13      210.68      211.91      8.44 o
   3   2  13      167.81      149.31      8.55 o
   4   2  13       14.80       14.88      9.29 o
   5   2  13       10.87       13.91      9.12 o
   6   2  13       54.95       51.76      9.85 o
   7   2  13       26.66       25.19     11.17 o
   8   2  13       98.00      100.70     16.85 o
   9   2  13       84.94       77.96     16.80 o
  -9   3  13        1.22        9.64     11.33 o
  -8   3  13       19.54       29.32     11.13 o
  -7   3  13        5.71        8.59     10.65 o
  -6   3  13       40.42       30.43     11.36 o
  -5   3  13        7.28        7.45      9.82 o
  -4   3  13       23.68       14.99      9.93 o
  -3   3  13       28.97       26.20      9.10 o
  -2   3  13       73.11       82.35      8.10 o
  -1   3  13       34.26       37.79      8.50 o
   0   3  13        8.21        7.97      8.63 o
   1   3  13       26.11       28.16      9.28 o
   2   3  13       29.86       23.88      9.73 o
   3   3  13       57.19       53.84      9.47 o
   4   3  13      125.61      139.75     13.50 o
   5   3  13        0.34        0.00     13.51 o
   6   3  13        9.10       11.97     13.37 o
   7   3  13        4.66        3.86     13.30 o
  -7   4  13      282.62      287.17     15.97 o
  -6   4  13       39.66       38.60     11.90 o
  -5   4  13        5.52        7.28     11.27 o
  -4   4  13       47.96       42.11     10.52 o
  -3   4  13        0.93        4.32      9.66 o
  -2   4  13        4.65        4.44      7.90 o
  -1   4  13       58.59       64.77     10.39 o
   0   4  13       24.67       26.94     10.86 o
   1   4  13        2.32        0.00     11.51 o
   2   4  13      140.83      137.29     12.54 o
   3   4  13        0.59        1.51     10.74 o
   4   4  13        3.30        5.09     12.63 o
   5   4  13        2.01        3.52     13.54 o
  -2   5  13        5.04        5.03     14.18 o
  -1   5  13       19.10       20.49     13.02 o
   0   5  13        7.88       11.26     12.58 o
 -10   0  14       46.58       44.83     19.67 o
  -9   0  14        1.37       11.31     18.80 o
  -8   0  14      315.64      340.74     21.56 o
  -7   0  14       37.06       45.41     16.69 o
  -6   0  14       47.08       58.32     15.20 o
  -5   0  14      747.16      700.20     20.84 o
  -4   0  14       68.65       69.42     12.49 o
  -3   0  14      405.24      400.87     15.19 o
  -2   0  14     1070.55     1030.63     17.42 o
  -1   0  14      180.67      211.59      9.72 o
   0   0  14      338.99      356.60     11.53 o
   1   0  14      990.79      967.52     17.58 o
   2   0  14        9.15       15.00      9.19 o
   3   0  14       40.95       39.92     12.75 o
   4   0  14      425.13      452.74     17.25 o
   5   0  14      117.49      122.33     14.49 o
   6   0  14      185.20      183.83     14.33 o
   7   0  14      144.70      156.49     18.73 o
   8   0  14       36.28       39.24     19.58 o
 -10   1  14        4.28        8.92     13.53 o
  -9   1  14      172.73      179.33     14.50 o
  -8   1  14       48.27       48.63     12.85 o
  -7   1  14        0.27        5.05     13.19 o
  -6   1  14      124.91      105.45     13.63 o
  -5   1  14      336.28      360.38     12.60 o
  -4   1  14      118.63      119.99      9.63 o
  -3   1  14       39.48       40.77      8.68 o
  -2   1  14        7.13        5.23      7.80 o
  -1   1  14        2.52        0.37      5.74 o
   0   1  14       86.11       94.61      7.00 o
   1   1  14        5.39       11.20      6.31 o
   2   1  14        1.71        2.27      6.36 o
   3   1  14        8.63       11.24      6.91 o
   4   1  14        4.03        8.62      7.89 o
   5   1  14      135.86      151.76      9.50 o
   6   1  14       17.83       23.53      8.92 o
   7   1  14        5.07        5.94      9.49 o
   8   1  14        1.13       11.30     11.34 o
  -9   2  14        4.23       11.40     13.69 o
  -8   2  14       66.96       59.08     14.24 o
  -7   2  14       62.66       74.24     13.43 o
  -6   2  14       28.89       31.97     13.27 o
  -5   2  14       33.06       31.45      9.70 o
  -4   2  14       53.46       54.32     10.41 o
  -3   2  14      194.36      174.93     10.77 o
  -2   2  14      133.54      153.00     10.09 o
  -1   2  14       61.95       62.90      8.32 o
   0   2  14       51.66       49.61      9.03 o
   1   2  14        1.82        8.67      7.59 o
   2   2  14       95.06       93.36      8.95 o
   3   2  14       12.47       13.64      8.84 o
   4   2  14      356.54      352.31     13.16 o
   5   2  14        9.35        7.98     10.77 o
   6   2  14       88.62       91.61     11.94 o
   7   2  14       15.83       20.10     12.55 o
   8   2  14       18.38       14.21     15.25 o
  -8   3  14       61.33       63.53     13.07 o
  -7   3  14       35.75       36.42     10.89 o
  -6   3  14       58.62       66.77     11.90 o
  -5   3  14        0.29        1.85     10.55 o
  -4   3  14       77.72       75.39     11.02 o
  -3   3  14       28.81       24.18      9.74 o
  -2   3  14      246.18      236.17     10.94 o
  -1   3  14      216.05      224.18      9.42 o
   0   3  14      158.53      163.43     11.61 o
   1   3  14       65.42       66.80     10.77 o
   2   3  14      117.61       92.93     10.61 o
   3   3  14      156.99      116.37     10.43 o
   4   3  14       23.67       14.96     12.71 o
   5   3  14       78.60       78.21     13.34 o
   6   3  14       56.95       62.42     13.78 o
  -5   4  14        0.05        0.36     12.04 o
  -4   4  14        8.49       18.49     10.83 o
  -3   4  14       28.76       23.42     10.47 o
  -2   4  14        8.14        0.45     11.63 o
  -1   4  14       37.20       43.15     11.80 o
   0   4  14        4.15        0.00     11.23 o
   1   4  14        0.01        3.11     11.97 o
   2   4  14       10.15       10.94     11.73 o
   3   4  14       28.15       26.12     13.88 o
  -9   1  15       37.53       49.12     13.97 o
  -8   1  15        4.44        2.14     12.86 o
  -7   1  15       28.09       41.67     13.15 o
  -6   1  15        4.49       12.57     11.97 o
  -5   1  15      409.26      378.96     13.97 o
  -4   1  15      260.92      264.92     10.65 o
  -3   1  15       53.14       66.71      9.48 o
  -2   1  15       32.82       31.91      8.36 o
  -1   1  15       89.63       84.32      8.96 o
   0   1  15        0.20        0.00      7.28 o
   1   1  15      155.90      157.54      8.21 o
   2   1  15        3.54        2.36      8.24 o
   3   1  15       47.99       49.39      9.08 o
   4   1  15      147.46      147.44     10.53 o
   5   1  15       87.60       97.31     10.03 o
   6   1  15       18.54       23.91      9.80 o
   7   1  15        9.84       13.06     11.54 o
  -8   2  15        1.80        4.01     14.12 o
  -7   2  15        1.58        0.00     12.71 o
  -6   2  15       22.88       15.94     11.72 o
  -5   2  15       73.51       56.02     12.63 o
  -4   2  15       22.41       22.73     11.54 o
  -3   2  15        5.33       12.22     11.58 o
  -2   2  15      202.25      212.36     12.39 o
  -1   2  15        5.89        3.34      9.71 o
   0   2  15       12.86        6.95      9.40 o
   1   2  15        0.63        0.96      8.98 o
   2   2  15      129.45      119.87     11.16 o
   3   2  15       31.83       39.23      9.26 o
   4   2  15      325.90      320.93     13.75 o
   5   2  15      181.75      152.03     12.18 o
   6   2  15        1.94       11.64     11.89 o
  -7   3  15       10.03       10.06     14.15 o
  -6   3  15        9.32       13.90     12.05 o
  -5   3  15        1.96        1.85     12.13 o
  -4   3  15        3.13        6.37     10.86 o
  -3   3  15        1.11        0.00     10.21 o
  -2   3  15       48.20       53.05      9.32 o
  -1   3  15        6.14        9.76     10.05 o
   0   3  15        0.79        1.26     11.77 o
   1   3  15        7.13        5.99     10.92 o
   2   3  15       12.21       11.87     10.79 o
   3   3  15       73.39       58.03     12.27 o
   4   3  15        0.21        9.85     14.29 o
   5   3  15        0.07       10.52     13.57 o
  -2   4  15       65.73       73.46     13.73 o
  -1   4  15        4.07        7.16     11.97 o
   0   4  15        8.24       14.60     12.03 o
  -8   0  16       30.33       45.43     18.51 o
  -7   0  16      169.78      163.37     19.85 o
  -6   0  16        2.05        3.66     14.19 o
  -5   0  16      640.66      624.16     19.00 o
  -4   0  16       35.41       28.74     13.32 o
  -3   0  16      141.93      140.72     13.99 o
  -2   0  16        0.46        1.55     13.54 o
  -1   0  16      106.57      109.84     12.84 o
   0   0  16        3.06       14.23     11.66 o
   1   0  16       79.49       73.13     11.91 o
   2   0  16       42.15       52.69     11.00 o
   3   0  16      131.43      130.14     15.56 o
   4   0  16        3.36        3.17     12.95 o
   5   0  16       95.83       80.40     18.56 o
   6   0  16       28.91       30.48     16.26 o
  -8   1  16        1.81       11.55     15.52 o
  -7   1  16        0.10        7.82     13.56 o
  -6   1  16       65.00       62.47     12.30 o
  -5   1  16       67.20       82.73     11.79 o
  -4   1  16        8.52       12.41     11.46 o
  -3   1  16       19.59       13.53     10.29 o
  -2   1  16        6.62        8.75      9.85 o
  -1   1  16        0.78        1.97      9.95 o
   0   1  16       42.63       42.43     10.01 o
   1   1  16      111.81      102.23     10.69 o
   2   1  16       31.44       27.00      9.70 o
   3   1  16       13.88       10.37     12.62 o
   4   1  16        4.61       20.51     13.03 o
   5   1  16        1.07       10.32     11.26 o
   6   1  16        6.07       18.92     12.12 o
  -7   2  16        6.84        0.00     14.09 o
  -6   2  16       37.35       23.50     12.58 o
  -5   2  16        3.31        0.06     12.43 o
  -4   2  16        1.64        7.53     12.44 o
  -3   2  16       49.82       53.80     12.33 o
  -2   2  16        0.57        9.89     11.04 o
  -1   2  16       63.50       77.78     10.74 o
   0   2  16        4.09        0.00     10.63 o
   1   2  16        8.20       14.56     12.22 o
   2   2  16       65.35       67.27     10.17 o
   3   2  16       50.34       49.38     10.56 o
   4   2  16        7.61       27.02     11.98 o
   5   2  16        2.41       11.37     12.23 o
  -4   3  16       23.14       36.82     12.43 o
  -3   3  16       16.28       13.78     12.24 o
  -2   3  16        1.10        6.07     10.40 o
  -1   3  16       47.31       47.28     13.71 o
   0   3  16       30.47       39.91     13.19 o
   1   3  16       79.08       80.87     12.89 o
   2   3  16       16.56       16.18     12.31 o
  -6   1  17        3.87        1.85     11.51 o
  -5   1  17       88.72      102.53     12.43 o
  -4   1  17       76.50       59.98     11.45 o
  -3   1  17       11.84        9.05     10.65 o
  -2   1  17        0.62        8.14     11.39 o
  -1   1  17      119.79      120.82     11.18 o
   0   1  17       57.90       64.99     12.08 o
   1   1  17       48.25       39.54     11.94 o
   2   1  17        8.36       10.19     13.23 o
   3   1  17       20.60       12.76     13.98 o
   4   1  17        0.45        6.23     12.82 o
  -4   2  17        5.28        8.88     13.44 o
  -3   2  17       50.46       45.25     12.61 o
  -2   2  17       20.27       20.77     10.85 o
  -1   2  17      132.59      161.69     12.11 o
   0   2  17        0.01        0.00     13.79 o
   1   2  17       28.34       29.98     12.43 o
   2   2  17        1.62        2.05     13.04 o
  -4   0  18      533.13      518.93     35.75 o
  -3   0  18       37.55       40.44     18.92 o
  -2   0  18       67.77       84.80     18.84 o
  -1   0  18        0.06       21.19     23.18 o
   0   0  18        9.01       23.81     25.69 o
   1   0  18       16.89       12.32     20.75 o
  -3   1  18       34.48       38.64     12.45 o
  -2   1  18        2.12        0.00     13.08 o
  -1   1  18        0.89       11.75     15.66 o
   0   1  18        8.08        9.33     12.09 o
 
